# Supplementary material for: (-)-Englerin A binding to human TRPC5 exposes an aromatic interaction network in channel activation
Source: Nat Commun. 2026 Apr 29;17:5259. doi: 10.1038/s41467-026-71840-y (PMC13263324; doi:10.1038/s41467-026-71840-y)
Supplement: Supplementary file 6 — Source Data [file 41467_2026_71840_MOESM6_ESM.xlsx]

## Sheet: Figure 2d
	WT								WT
	Time (s)	mean at -100mV	SEM (n=10)	mean at +100mV	SEM (n=10)			mV	basal	SEM (n=10)	basal -SEM	basal +SEM	peak	SEM (n=10)	peak -SEM	peak+SEM	150s	SEM (n=10)	150s -SEM	150s +SEM
	0	-71.4722	11.4694	568.909	157.018				4.9438	1.725	3.2188	6.6689	0.1831	77.7466	-77.5635	77.9297	114.441	53.8546	60.5863	168.296
	3	-72.937	14.3614	571.899	151.352				-67.0776	74.6209	-141.698	7.5433	-116.272	106.752	-223.024	-9.5202	200.806	174.867	25.9389	375.672
	6	-74.9512	19.8624	565.369	155.75				-62.1338	167.925	-230.059	105.792	-1673.22	583.54	-2256.76	-1089.68	-79.7119	676.158	-755.87	596.447
	9	-89.5996	31.3377	569.031	167.425				-75.9277	50.6019	-126.53	-25.3258	-4927.12	1138.28	-6065.41	-3788.84	-2041.81	901.898	-2943.71	-1139.91
	12	-92.7124	32.6906	559.631	160.433				-132.507	95.4824	-227.99	-37.0249	-7509.46	1405.79	-8915.25	-6103.67	-4069.09	1014.51	-5083.6	-3054.58
	15	-102.173	45.0876	570.557	172.734				-159.729	108.723	-268.452	-51.0056	-8865.23	1444.55	-10309.8	-7420.69	-5267.7	1038.5	-6306.2	-4229.2
	18	-96.9849	40.6874	574.036	175.987				-162.842	90.256	-253.098	-72.5858	-9525.94	1410.47	-10936.4	-8115.47	-5877.69	1020.72	-6898.4	-4856.97
	21	-114.319	52.9833	562.683	176.969				-157.105	75.7335	-232.838	-81.371	-9872.31	1368.86	-11241.2	-8503.45	-6206.48	996.893	-7203.38	-5209.59
	24	-104.431	41.99	553.406	172.215				-157.105	66.7275	-223.832	-90.377	-10063.2	1333.06	-11396.2	-8730.11	-6395.69	977.463	-7373.15	-5418.23
	27	-103.027	43.7419	555.298	171.337				-155.579	61.058	-216.637	-94.5207	-10178	1305.02	-11483.1	-8873.02	-6505.37	963.584	-7468.95	-5541.79
	30	-123.779	67.8278	561.279	163.202			-99.99	-153.931	60.2389	-214.17	-93.6917	-10248.6	1284.46	-11533.1	-8964.14	-6570.56	954.642	-7525.2	-5615.92
EA added (30nM)	33	-1755.01	798.899	2514.71	842.868			-99.95	-151.917	59.1985	-211.115	-92.718	-10289	1268.96	-11558	-9020.04	-6612.37	949.909	-7562.27	-5662.46
	36	-5390.2	1733.45	4436.71	1094.88			-99.91	-148.56	56.8805	-205.44	-91.6791	-10310.9	1259.02	-11569.9	-9051.9	-6637.76	947.895	-7585.65	-5689.86
	39	-7424.87	1757.58	5379.64	1220.88			-99.87	-148.315	56.512	-204.827	-91.8034	-10325.4	1250.83	-11576.2	-9074.55	-6653.08	946.252	-7599.33	-5706.82
	42	-7698.12	1486.41	5376.89	974.145			-99.83	-150.33	55.8863	-206.216	-94.4432	-10330.8	1245.02	-11575.8	-9085.79	-6658.08	944.596	-7602.68	-5713.48
	45	-7269.84	1221.89	5299.38	821.931			-99.79	-145.142	55.1672	-200.309	-89.9744	-10332.9	1240.25	-11573.2	-9092.7	-6656.68	943.752	-7600.43	-5712.93
	48	-6549.25	1005.6	4949.52	699.096			-99.75	-142.212	54.2373	-196.449	-87.9747	-10334.2	1237.06	-11571.3	-9097.17	-6656.13	943.41	-7599.54	-5712.72
	51	-5839.05	755.918	4754.4	556.861			-99.71	-143.31	53.9303	-197.241	-89.3803	-10327.2	1233.86	-11561.1	-9093.35	-6651.31	942.169	-7593.48	-5709.14
	54	-5399.78	653.201	4748.41	494.884			-99.67	-139.16	52.8357	-191.996	-86.3245	-10320.9	1231.47	-11552.4	-9089.45	-6646.67	940.518	-7587.18	-5706.15
	57	-5142.4	768.254	4702.45	483.163			-99.63	-137.634	51.5753	-189.209	-86.059	-10310.4	1230.17	-11540.5	-9080.19	-6637.45	939.339	-7576.79	-5698.11
	60	-4732.73	835.28	4530.52	440.327			-99.59	-138.245	53.1262	-191.371	-85.1185	-10303.7	1228.47	-11532.1	-9075.18	-6632.57	937.93	-7570.5	-5694.64
	63	-4295.78	872.484	4413.51	487.145			-99.55	-138.367	52.4114	-190.778	-85.9553	-10298.6	1226.63	-11525.2	-9071.96	-6625.37	939.656	-7565.02	-5685.71
	66	-4042.54	903.118	4312.62	490.887			-99.51	-134.827	50.4776	-185.304	-84.3491	-10290.9	1225.96	-11516.9	-9064.93	-6616.39	940.857	-7557.25	-5675.54
	69	-3801.7	832.936	4145.02	426.91			-99.47	-132.568	50.2171	-182.785	-82.3513	-10282.3	1224.47	-11506.8	-9057.88	-6605.65	940.349	-7546	-5665.3
	72	-3620.24	767.567	4032.17	384.532			-99.43	-132.446	49.5062	-181.952	-82.9401	-10275.3	1224.37	-11499.7	-9050.96	-6603.33	939.887	-7543.22	-5663.45
	75	-3514.22	727.626	3937.74	351.392			-99.39	-130.371	49.4525	-179.824	-80.9186	-10265.8	1224.46	-11490.3	-9041.34	-6599.37	938.729	-7538.09	-5660.64
	78	-3458.62	715.992	3897.64	338.812			-99.35	-126.404	49.6863	-176.09	-76.7175	-10252.8	1223.36	-11476.2	-9029.45	-6591.13	937.834	-7528.96	-5653.29
	81	-3440.73	762.226	3898.38	324.395			-99.31	-124.939	49.457	-174.396	-75.482	-10245	1222.78	-11467.8	-9022.22	-6586.98	936.733	-7523.71	-5650.24
	84	-3519.1	809.22	3949.16	349.243			-99.27	-124.329	49.0719	-173.4	-75.2567	-10238.2	1223.5	-11461.7	-9014.73	-6574.1	935.822	-7509.92	-5638.27
	87	-3579.53	839.339	3980.1	363.26			-99.23	-123.901	49.5358	-173.437	-74.3656	-10232.8	1223.18	-11456	-9009.67	-6567.99	935.386	-7503.38	-5632.61
	90	-3671.57	832.611	4021.67	354.474			-99.19	-122.436	49.2529	-171.69	-73.1836	-10225.8	1223.15	-11448.9	-9002.62	-6561.58	934.67	-7496.25	-5626.91
	93	-3755.13	826.465	4092.96	361.992			-99.15	-120.239	49.1441	-169.383	-71.0951	-10218.3	1222.55	-11440.9	-8995.77	-6556.52	936.352	-7492.87	-5620.17
	96	-3898.32	786.139	4112.12	352.477			-99.11	-121.033	49.5042	-170.537	-71.5286	-10215.5	1221.48	-11436.9	-8993.98	-6553.41	936.8	-7490.21	-5616.61
	99	-4099.3	762.832	4171.94	354.353			-99.07	-122.742	48.4325	-171.174	-74.3092	-10207.8	1221.08	-11428.8	-8986.68	-6546.57	937.33	-7483.9	-5609.24
	102	-4414.31	736.767	4256.71	366.141			-99.03	-119.507	48.3013	-167.808	-71.2055	-10201.8	1220.01	-11421.9	-8981.83	-6542.48	936.936	-7479.42	-5605.54
	105	-4769.41	784.626	4581.85	505.193			-98.99	-118.774	48.9638	-167.738	-69.8107	-10195.2	1220.35	-11415.5	-8974.84	-6533.87	936.606	-7470.48	-5597.27
	108	-5256.96	919.641	4811.46	618.63			-98.95	-118.591	48.6686	-167.26	-69.9227	-10185.2	1220.16	-11405.3	-8965.02	-6531.86	935.091	-7466.95	-5596.77
	111	-5646.12	1023.47	4976.26	669.362			-98.91	-115.173	48.1521	-163.325	-67.0213	-10181.6	1219.44	-11401	-8962.14	-6530.7	934.234	-7464.93	-5596.47
	114	-5642.52	930.597	4988.1	614.037			-98.87	-112.732	48.372	-161.104	-64.36	-10173.1	1219.7	-11392.8	-8953.39	-6524.17	935.203	-7459.37	-5588.97
	117	-5467.22	775.482	4905.21	549.602			-98.83	-112.427	47.9316	-160.358	-64.4952	-10167.4	1219.33	-11386.7	-8948.03	-6520.39	934.328	-7454.71	-5586.06
	120	-5434.33	694.793	4903.81	524.125			-98.79	-112.976	47.5763	-160.552	-65.3997	-10161.1	1219.26	-11380.4	-8941.87	-6509.89	934.734	-7444.62	-5575.15
	123	-5552.19	633.222	4971.68	537.99			-98.75	-111.877	48.4871	-160.364	-63.3904	-10153.4	1218.74	-11372.1	-8934.65	-6502.2	935.187	-7437.38	-5567.01
	126	-5841.61	691.958	5083.74	564.71			-98.71	-111.328	48.0563	-159.384	-63.2718	-10149.5	1218.75	-11368.3	-8930.78	-6498.41	935.834	-7434.25	-5562.58
	129	-6212.22	759.962	5245.24	622.409			-98.67	-113.098	47.1068	-160.205	-65.9914	-10145.1	1216.85	-11361.9	-8928.23	-6497.13	935.517	-7432.65	-5561.61
	132	-6555.3	876.971	5352.6	693.692			-98.63	-111.877	47.7794	-159.657	-64.098	-10136.2	1216.16	-11352.4	-8920.07	-6496.58	934.849	-7431.43	-5561.73
	135	-6903.63	994.726	5510.5	762.919			-98.59	-110.168	47.812	-157.981	-62.3564	-10132.8	1215.78	-11348.5	-8916.97	-6492.8	934.092	-7426.89	-5558.71
	138	-7122.38	1097.13	5578.92	822.555			-98.55	-106.934	46.4921	-153.426	-60.4415	-10127.2	1215.46	-11342.7	-8911.74	-6487.73	934.481	-7422.21	-5553.25
	141	-6937.38	1040.82	5445.62	784.766			-98.51	-106.14	46.2164	-152.357	-59.9238	-10121.3	1215.14	-11336.5	-8906.2	-6481.69	935.095	-7416.78	-5546.6
	144	-6453.61	829.276	5232.06	694.716			-98.47	-105.896	46.0066	-151.903	-59.8894	-10118.2	1214.44	-11332.7	-8903.78	-6476.75	935.152	-7411.9	-5541.59
	147	-6030.27	609.692	5072.69	607.217			-98.43	-106.567	45.2854	-151.853	-61.282	-10108.9	1214.04	-11322.9	-8894.84	-6477.97	934.635	-7412.6	-5543.33
	150	-5735.96	514.744	4998.23	583.505			-98.39	-105.041	44.0401	-149.082	-61.0014	-10103.9	1213.16	-11317.1	-8890.79	-6475.04	933.384	-7408.42	-5541.65
								-98.35	-104.492	44.7823	-149.274	-59.7099	-10097.5	1213.48	-11311	-8883.99	-6468.2	933.476	-7401.68	-5534.72
								-98.31	-104.248	44.9601	-149.208	-59.288	-10091.7	1211.94	-11303.6	-8879.73	-6465.76	933.95	-7399.71	-5531.81
								-98.27	-104.309	44.5142	-148.823	-59.7949	-10087.2	1211.05	-11298.3	-8876.17	-6461.98	934.438	-7396.41	-5527.54
								-98.23	-102.173	44.116	-146.289	-58.0568	-10080.9	1209.59	-11290.5	-8871.28	-6458.68	933.754	-7392.43	-5524.92
								-98.19	-100.464	44.8498	-145.314	-55.6141	-10077.5	1208.85	-11286.3	-8868.6	-6454.1	931.739	-7385.84	-5522.36
								-98.15	-101.929	44.8521	-146.781	-57.0766	-10069.6	1208.9	-11278.5	-8860.68	-6445.92	931.57	-7377.49	-5514.35
								-98.11	-101.196	44.7288	-145.925	-56.4674	-10066.1	1208.64	-11274.7	-8857.46	-6437.44	932.697	-7370.14	-5504.74
								-98.07	-100.098	44.7261	-144.824	-55.3716	-10056.8	1208.33	-11265.2	-8848.49	-6434.75	932.048	-7366.8	-5502.7
								-98.03	-99.9756	45.7359	-145.712	-54.2397	-10052.9	1206.49	-11259.4	-8846.43	-6437.07	930.865	-7367.94	-5506.21
								-97.99	-99.1821	46.1091	-145.291	-53.073	-10047.9	1206.78	-11254.7	-8841.13	-6428.71	929.112	-7357.82	-5499.6
								-97.95	-98.7549	45.8853	-144.64	-52.8696	-10041.3	1205.94	-11247.2	-8835.32	-6429.32	928.834	-7358.16	-5500.49
								-97.91	-95.8862	45.0115	-140.898	-50.8748	-10040.3	1206.5	-11246.8	-8833.84	-6422.49	930.049	-7352.53	-5492.44
								-97.87	-98.2056	44.9176	-143.123	-53.288	-10035.6	1205.17	-11240.8	-8830.48	-6421.69	929.796	-7351.49	-5491.9
								-97.83	-98.6328	45.2476	-143.88	-53.3852	-10027.5	1203.78	-11231.3	-8823.75	-6420.17	929.06	-7349.23	-5491.11
								-97.79	-97.9614	45.3781	-143.339	-52.5834	-10022.4	1203.32	-11225.7	-8819.08	-6416.93	927.958	-7344.89	-5488.97
								-97.75	-96.3745	45.4411	-141.816	-50.9334	-10019.7	1203.79	-11223.4	-8815.86	-6417.24	927.434	-7344.67	-5489.8
								-97.71	-99.6094	45.5575	-145.167	-54.0518	-10011.5	1203.57	-11215	-8807.91	-6414.92	928.138	-7343.06	-5486.78
								-97.67	-100.647	46.6484	-147.295	-53.9986	-10008.1	1202.77	-11210.8	-8805.28	-6412.54	926.704	-7339.24	-5485.83
								-97.63	-100.952	47.4614	-148.414	-53.4907	-10000.8	1202.15	-11202.9	-8798.64	-6413.76	926.331	-7340.09	-5487.43
								-97.59	-100.342	47.0567	-147.399	-53.2851	-10000.4	1201.59	-11202	-8798.84	-6413.45	926.604	-7340.06	-5486.85
								-97.55	-98.1445	45.6777	-143.822	-52.4669	-9992.98	1200.97	-11194	-8792.01	-6412.84	924.947	-7337.79	-5487.89
								-97.51	-98.3887	45.7014	-144.09	-52.6873	-9990.91	1201.12	-11192	-8789.78	-6407.29	925.944	-7333.23	-5481.34
								-97.47	-100.098	46.2234	-146.321	-53.8743	-9988.65	1199.38	-11188	-8789.27	-6404.11	925.278	-7329.39	-5478.84
								-97.43	-99.7314	46.5035	-146.235	-53.228	-9979.62	1198.1	-11177.7	-8781.52	-6399.35	925.043	-7324.4	-5474.31
								-97.39	-97.5342	46.7172	-144.251	-50.817	-9978.21	1198.56	-11176.8	-8779.65	-6397.03	924.469	-7321.5	-5472.56
								-97.35	-96.6797	47.515	-144.195	-49.1647	-9972.53	1198.44	-11171	-8774.09	-6399.23	923.668	-7322.9	-5475.56
								-97.31	-96.7407	47.8944	-144.635	-48.8464	-9969.3	1197.02	-11166.3	-8772.28	-6393.68	924.213	-7317.89	-5469.46
								-97.27	-96.1914	47.0405	-143.232	-49.1509	-9962.53	1197.77	-11160.3	-8764.76	-6391.17	924.855	-7316.03	-5466.32
								-97.23	-95.8252	46.412	-142.237	-49.4132	-9954.59	1196.48	-11151.1	-8758.11	-6385.68	925.747	-7311.43	-5459.93
								-97.19	-98.2056	46.4948	-144.7	-51.7108	-9951.42	1195.65	-11147.1	-8755.77	-6383.24	924.97	-7308.21	-5458.27
								-97.15	-96.7407	46.9145	-143.655	-49.8262	-9943.54	1195.9	-11139.4	-8747.64	-6383.18	923.511	-7306.69	-5459.67
								-97.11	-94.8486	45.9644	-140.813	-48.8842	-9938.11	1194.49	-11132.6	-8743.62	-6382.14	923.435	-7305.58	-5458.71
								-97.07	-92.4072	46.0436	-138.451	-46.3636	-9935.18	1194.56	-11129.7	-8740.63	-6379.27	921.594	-7300.87	-5457.68
								-97.03	-93.9331	46.6332	-140.566	-47.2999	-9929.14	1193.58	-11122.7	-8735.56	-6381.71	920.586	-7302.3	-5461.13
								-96.99	-94.4824	46.9354	-141.418	-47.547	-9919.8	1192.81	-11112.6	-8726.99	-6381.16	920.23	-7301.39	-5460.94
								-96.95	-93.8721	46.3295	-140.202	-47.5426	-9918.33	1192.02	-11110.4	-8726.31	-6375.55	919.466	-7295.02	-5456.08
								-96.91	-93.0786	46.1906	-139.269	-46.888	-9911.74	1190.61	-11102.4	-8721.14	-6368.65	920.003	-7288.66	-5448.65
								-96.87	-95.0317	46.879	-141.911	-48.1527	-9906.62	1190.91	-11097.5	-8715.71	-6367.49	919.839	-7287.33	-5447.65
								-96.83	-93.8721	47.3535	-141.226	-46.5186	-9902.28	1190.04	-11092.3	-8712.25	-6367.61	920.065	-7287.68	-5447.55
								-96.79	-90.9424	46.2965	-137.239	-44.6459	-9896.18	1190.27	-11086.5	-8705.91	-6363.71	918.45	-7282.16	-5445.26
								-96.75	-91.1255	46.1353	-137.261	-44.9902	-9888.79	1190.44	-11079.2	-8698.35	-6360.47	917.318	-7277.79	-5443.16
								-96.71	-91.6138	45.8082	-137.422	-45.8055	-9886.17	1189.77	-11075.9	-8696.4	-6354.43	917.341	-7271.77	-5437.09
								-96.67	-90.5151	45.4442	-135.959	-45.0709	-9880.43	1189	-11069.4	-8691.43	-6353.45	916.599	-7270.05	-5436.86
								-96.63	-91.2476	44.7581	-136.006	-46.4894	-9874.08	1188.16	-11062.2	-8685.92	-6354.37	917.114	-7271.48	-5437.26
								-96.59	-90.5151	46.0265	-136.542	-44.4886	-9869.57	1187.02	-11056.6	-8682.55	-6350.04	916.075	-7266.11	-5433.96
								-96.55	-88.9282	46.1159	-135.044	-42.8123	-9864.07	1186.65	-11050.7	-8677.43	-6348.51	915.63	-7264.14	-5432.88
								-96.51	-90.21	45.2683	-135.478	-44.9416	-9861.33	1186.43	-11047.8	-8674.89	-6341.74	916.151	-7257.89	-5425.58
								-96.47	-89.2334	45.0608	-134.294	-44.1725	-9855.04	1184.85	-11039.9	-8670.19	-6339.48	915.959	-7255.44	-5423.52
								-96.43	-87.8906	44.5746	-132.465	-43.316	-9848.88	1184.55	-11033.4	-8664.33	-6337.22	916.369	-7253.59	-5420.85
								-96.39	-89.0503	44.0468	-133.097	-45.0035	-9846.44	1183.86	-11030.3	-8662.57	-6336	914.252	-7250.25	-5421.75
								-96.35	-88.1958	43.1178	-131.314	-45.078	-9841.25	1183.33	-11024.6	-8657.92	-6329.22	914.039	-7243.26	-5415.18
								-96.31	-87.0972	43.4265	-130.524	-43.6707	-9837.22	1184.64	-11021.9	-8652.58	-6327.58	912.385	-7239.96	-5415.19
								-96.27	-86.9751	43.5611	-130.536	-43.414	-9832.88	1183.53	-11016.4	-8649.36	-6320.86	912.686	-7233.55	-5408.18
								-96.23	-85.9985	43.3657	-129.364	-42.6328	-9823.92	1182.62	-11006.5	-8641.29	-6321.78	911.339	-7233.12	-5410.44
								-96.19	-84.2896	43.4259	-127.716	-40.8636	-9819.88	1182.14	-11002	-8637.74	-6314.64	909.897	-7224.53	-5404.74
								-96.15	-83.8623	42.2604	-126.123	-41.6019	-9814.27	1181.89	-10996.2	-8632.38	-6309.39	908.936	-7218.32	-5400.45
								-96.11	-82.0313	41.4227	-123.454	-40.6086	-9811.46	1182.35	-10993.8	-8629.12	-6300.9	910.041	-7210.94	-5390.86
								-96.07	-80.0781	40.6124	-120.691	-39.4657	-9810.36	1180.53	-10990.9	-8629.83	-6298.46	909.909	-7208.37	-5388.55
								-96.03	-82.1533	40.9157	-123.069	-41.2376	-9807.19	1179.79	-10987	-8627.4	-6296.94	909.339	-7206.27	-5387.6
								-95.99	-83.0688	41.7289	-124.798	-41.3399	-9797.73	1180.23	-10978	-8617.5	-6296.14	909.064	-7205.21	-5387.08
								-95.95	-79.895	40.9703	-120.865	-38.9248	-9794.8	1179.28	-10974.1	-8615.52	-6290.71	909.185	-7199.9	-5381.53
								-95.91	-79.0405	40.611	-119.651	-38.4295	-9788.45	1178.92	-10967.4	-8609.53	-6283.57	908.669	-7192.24	-5374.9
								-95.87	-81.9092	41.3199	-123.229	-40.5893	-9783.81	1178.32	-10962.1	-8605.49	-6285.34	908.02	-7193.36	-5377.32
								-95.83	-83.5571	41.6819	-125.239	-41.8752	-9776.55	1178.35	-10954.9	-8598.2	-6285.89	907.366	-7193.25	-5378.52
								-95.79	-82.1533	40.9335	-123.087	-41.2198	-9769.04	1177.19	-10946.2	-8591.86	-6286.62	906.519	-7193.14	-5380.1
								-95.75	-80.2002	41.6129	-121.813	-38.5873	-9764.1	1177.48	-10941.6	-8586.62	-6285.58	905.627	-7191.21	-5379.96
								-95.71	-80.2612	42.634	-122.895	-37.6273	-9760.56	1176.92	-10937.5	-8583.64	-6282.65	905.274	-7187.93	-5377.38
								-95.67	-78.7354	42.2763	-121.012	-36.459	-9754.4	1175.59	-10930	-8578.81	-6279.24	905.853	-7185.09	-5373.38
								-95.63	-79.0405	41.6898	-120.73	-37.3507	-9751.65	1174.88	-10926.5	-8576.77	-6272.77	905.449	-7178.22	-5367.32
								-95.59	-80.0171	41.4982	-121.515	-38.5189	-9743.17	1174.6	-10917.8	-8568.57	-6270.81	905.319	-7176.13	-5365.49
								-95.55	-80.0171	40.936	-120.953	-39.0811	-9735.96	1174.03	-10910	-8561.93	-6263.49	905.234	-7168.72	-5358.25
								-95.51	-76.416	40.4733	-116.889	-35.9427	-9730.59	1174.29	-10904.9	-8556.31	-6258.79	905.237	-7164.03	-5353.55
								-95.47	-77.8198	40.4413	-118.261	-37.3786	-9725.22	1172.79	-10898	-8552.43	-6257.02	905.338	-7162.36	-5351.68
								-95.43	-79.2236	40.36	-119.584	-38.8637	-9719.24	1172.64	-10891.9	-8546.6	-6256.59	906.194	-7162.79	-5350.4
								-95.39	-77.3315	39.0712	-116.403	-38.2604	-9713.93	1171.36	-10885.3	-8542.57	-6253.54	905.172	-7158.71	-5348.37
								-95.35	-79.0405	40.0094	-119.05	-39.0311	-9710.33	1169.96	-10880.3	-8540.37	-6253.72	903.526	-7157.25	-5350.2
								-95.31	-77.5146	40.4395	-117.954	-37.0752	-9706.12	1170.14	-10876.3	-8535.98	-6251.22	902.929	-7154.15	-5348.29
								-95.27	-78.4912	39.955	-118.446	-38.5362	-9705.08	1169.53	-10874.6	-8535.55	-6252.2	902.855	-7155.05	-5349.34
								-95.23	-80.2002	40.6071	-120.807	-39.5931	-9700.26	1169.63	-10869.9	-8530.62	-6249.27	903.174	-7152.44	-5346.09
								-95.19	-79.1626	41.1267	-120.289	-38.0359	-9691.77	1169.22	-10861	-8522.55	-6244.81	902.203	-7147.01	-5342.61
								-95.15	-77.7588	40.8217	-118.581	-36.937	-9686.95	1168.55	-10855.5	-8518.4	-6242.92	902.094	-7145.01	-5340.82
								-95.11	-77.6978	40.6754	-118.373	-37.0224	-9683.72	1167.94	-10851.7	-8515.77	-6239.81	901.343	-7141.15	-5338.46
								-95.07	-80.4443	41.5652	-122.01	-38.8792	-9679.08	1167.45	-10846.5	-8511.63	-6239.44	901.975	-7141.41	-5337.47
								-95.03	-79.2236	42.1462	-121.37	-37.0775	-9674.44	1166.61	-10841	-8507.83	-6239.32	901.125	-7140.44	-5338.19
								-94.99	-78.7354	41.6245	-120.36	-37.1108	-9668.09	1165.59	-10833.7	-8502.5	-6237.79	901.033	-7138.83	-5336.76
								-94.95	-77.1484	41.5819	-118.73	-35.5665	-9663.33	1164.79	-10828.1	-8498.54	-6233.46	900.08	-7133.54	-5333.38
								-94.91	-77.3315	42.0198	-119.351	-35.3117	-9660.28	1164.54	-10824.8	-8495.74	-6223.94	899.757	-7123.69	-5324.18
								-94.87	-77.9419	41.5983	-119.54	-36.3435	-9656.19	1164.11	-10820.3	-8492.08	-6223.57	899.717	-7123.29	-5323.86
								-94.83	-78.186	42.2538	-120.44	-35.9322	-9654.72	1163.77	-10818.5	-8490.95	-6220.83	898.109	-7118.93	-5322.72
								-94.79	-77.0264	42.0709	-119.097	-34.9555	-9648.74	1162.83	-10811.6	-8485.91	-6222.72	897.668	-7120.38	-5325.05
								-94.75	-74.585	41.1551	-115.74	-33.4299	-9641.91	1162.65	-10804.6	-8479.25	-6221.13	896.754	-7117.88	-5324.38
								-94.71	-75.2563	40.9867	-116.243	-34.2697	-9638.92	1162.47	-10801.4	-8476.45	-6213.75	898.488	-7112.23	-5315.26
								-94.67	-76.9653	40.9924	-117.958	-35.973	-9633.06	1161.68	-10794.7	-8471.38	-6208.31	898.479	-7106.79	-5309.83
								-94.63	-76.9653	41.2054	-118.171	-35.76	-9628.79	1161.28	-10790.1	-8467.51	-6201.42	898.706	-7100.12	-5302.71
								-94.59	-75.5615	41.28	-116.841	-34.2815	-9623.54	1160.95	-10784.5	-8462.59	-6196.11	898.912	-7095.02	-5297.19
								-94.55	-75.8667	41.4531	-117.32	-34.4136	-9617.19	1160.52	-10777.7	-8456.66	-6191.22	898.307	-7089.53	-5292.92
								-94.51	-77.2095	40.5212	-117.731	-36.6882	-9612.49	1159.7	-10772.2	-8452.79	-6185.91	898.638	-7084.55	-5287.27
								-94.47	-74.707	40.2011	-114.908	-34.5059	-9606.38	1159.25	-10765.6	-8447.13	-6184.14	896.353	-7080.5	-5287.79
								-94.43	-72.998	40.6355	-113.633	-32.3626	-9601.07	1158.47	-10759.5	-8442.6	-6181.21	894.237	-7075.45	-5286.98
								-94.39	-74.9512	41.339	-116.29	-33.6122	-9594.42	1158.44	-10752.9	-8435.98	-6176.45	892.487	-7068.94	-5283.97
								-94.35	-75.8667	41.4597	-117.326	-34.407	-9588.5	1157.23	-10745.7	-8431.27	-6171.26	890.841	-7062.11	-5280.42
								-94.31	-74.4629	40.7101	-115.173	-33.7527	-9584.72	1156.22	-10740.9	-8428.49	-6175.9	890.763	-7066.67	-5285.14
								-94.27	-75.2563	40.8491	-116.106	-34.4072	-9579.71	1155.65	-10735.4	-8424.06	-6179.57	890.984	-7070.55	-5288.58
								-94.23	-76.9043	41.9668	-118.871	-34.9375	-9575.2	1155.02	-10730.2	-8420.18	-6180.73	891.305	-7072.03	-5289.42
								-94.19	-76.5381	43.2329	-119.771	-33.3051	-9568.24	1154.75	-10723	-8413.49	-6179.5	891.528	-7071.03	-5287.98
								-94.15	-77.6367	42.9203	-120.557	-34.7164	-9565.86	1154.22	-10720.1	-8411.64	-6171.02	891.247	-7062.27	-5279.77
								-94.11	-76.9043	41.7704	-118.675	-35.1339	-9561.83	1153.1	-10714.9	-8408.73	-6168.95	890.506	-7059.45	-5278.44
								-94.07	-78.8574	42.1008	-120.958	-36.7567	-9558.78	1152.21	-10711	-8406.56	-6165.65	889.607	-7055.26	-5276.04
								-94.03	-77.5757	42.3447	-119.92	-35.2309	-9552.43	1151.72	-10704.2	-8400.7	-6160.46	888.697	-7049.16	-5271.76
								-93.99	-78.0029	42.6297	-120.633	-35.3732	-9544.07	1151.59	-10695.7	-8392.48	-6157.71	888.521	-7046.24	-5269.19
								-93.95	-78.2471	42.375	-120.622	-35.8721	-9541.99	1150.46	-10692.5	-8391.53	-6154.97	886.879	-7041.85	-5268.09
								-93.91	-77.8198	41.8966	-119.716	-35.9232	-9534.91	1150.08	-10685	-8384.84	-6150.7	887.255	-7037.95	-5263.44
								-93.87	-78.7354	41.6773	-120.413	-37.0581	-9532.65	1149.44	-10682.1	-8383.21	-6149.11	888.068	-7037.18	-5261.04
								-93.83	-77.6367	41.0836	-118.72	-36.5531	-9524.72	1149.28	-10674	-8375.44	-6149.41	887.677	-7037.09	-5261.74
								-93.79	-76.0498	41.2739	-117.324	-34.7759	-9520.14	1148.81	-10668.9	-8371.34	-6147.52	887.423	-7034.94	-5260.1
								-93.75	-75.0122	41.3729	-116.385	-33.6393	-9517.52	1148.44	-10666	-8369.08	-6148.44	886.242	-7034.68	-5262.2
								-93.71	-77.4536	41.5637	-119.017	-35.8899	-9514.95	1148.08	-10663	-8366.87	-6141.17	886.154	-7027.33	-5255.02
								-93.67	-78.6133	41.9889	-120.602	-36.6243	-9512.45	1147.1	-10659.6	-8365.35	-6140.5	884.546	-7025.05	-5255.96
								-93.63	-79.834	42.6323	-122.466	-37.2017	-9505.25	1148.41	-10653.7	-8356.84	-6133.36	883.395	-7016.76	-5249.97
								-93.59	-78.064	42.1159	-120.18	-35.9481	-9497.44	1146.91	-10644.3	-8350.53	-6132.63	884.298	-7016.93	-5248.33
								-93.55	-78.7354	40.457	-119.192	-38.2784	-9489.08	1145.42	-10634.5	-8343.65	-6130.92	884.072	-7014.99	-5246.85
								-93.51	-77.6978	40.5408	-118.239	-37.1569	-9485.53	1144.79	-10630.3	-8340.74	-6123.54	884.605	-7008.14	-5238.93
								-93.47	-77.8198	40.8353	-118.655	-36.9845	-9481.02	1144.16	-10625.2	-8336.86	-6121.7	883.816	-7005.52	-5237.89
								-93.43	-76.4771	40.7492	-117.226	-35.7279	-9477.84	1143.91	-10621.8	-8333.94	-6120.67	883.571	-7004.24	-5237.1
								-93.39	-74.4629	40.5201	-114.983	-33.9428	-9474.55	1143.3	-10617.8	-8331.25	-6115.97	882.464	-6998.43	-5233.5
								-93.35	-73.3643	40.8708	-114.235	-32.4935	-9469.54	1141.72	-10611.3	-8327.82	-6111.08	882.516	-6993.6	-5228.57
								-93.31	-76.355	40.3168	-116.672	-36.0381	-9461.55	1140.29	-10601.8	-8321.26	-6105.29	881.494	-6986.78	-5223.79
								-93.27	-76.1719	40.4667	-116.639	-35.7052	-9456.79	1140.88	-10597.7	-8315.91	-6105.04	880.568	-6985.61	-5224.47
								-93.23	-73.6694	40.7664	-114.436	-32.903	-9452.82	1140.24	-10593.1	-8312.58	-6103.03	879.633	-6982.66	-5223.4
								-93.19	-75.4395	41.7865	-117.226	-33.653	-9447.45	1139.61	-10587.1	-8307.84	-6098.88	880.19	-6979.07	-5218.69
								-93.15	-76.9653	41.7622	-118.728	-35.2031	-9444.09	1138.64	-10582.7	-8305.45	-6093.93	880.769	-6974.7	-5213.16
								-93.11	-78.0029	41.8383	-119.841	-36.1646	-9433.35	1137.59	-10570.9	-8295.76	-6092.29	881.171	-6973.46	-5211.11
								-93.07	-76.2939	41.2916	-117.586	-35.0023	-9431.7	1137.24	-10568.9	-8294.46	-6090.64	881.529	-6972.17	-5209.11
								-93.03	-75.4395	41.1735	-116.613	-34.266	-9426.21	1136.68	-10562.9	-8289.53	-6092.47	881.273	-6973.74	-5211.2
								-92.99	-75.2563	41.4371	-116.694	-33.8192	-9418.4	1136.97	-10555.4	-8281.43	-6085.08	880.765	-6965.85	-5204.32
								-92.95	-75.0732	40.6635	-115.737	-34.4097	-9414.92	1135.97	-10550.9	-8278.94	-6078.49	880.658	-6959.15	-5197.83
								-92.91	-75.9888	39.5785	-115.567	-36.4102	-9411.56	1134.92	-10546.5	-8276.64	-6074.28	880.707	-6954.99	-5193.57
								-92.87	-76.9653	40.5235	-117.489	-36.4418	-9405.64	1134.93	-10540.6	-8270.71	-6073.73	881.626	-6955.36	-5192.1
								-92.83	-74.3408	41.5769	-115.918	-32.7639	-9402.1	1134.17	-10536.3	-8267.93	-6072.94	880.662	-6953.6	-5192.27
								-92.79	-75.0122	41.8798	-116.892	-33.1324	-9395.39	1133.33	-10528.7	-8262.06	-6069.64	880.368	-6950.01	-5189.27
								-92.75	-75.0122	41.4192	-116.431	-33.593	-9393.62	1132.87	-10526.5	-8260.75	-6066.41	879.41	-6945.82	-5187
								-92.71	-76.7212	42.066	-118.787	-34.6552	-9388.73	1131.33	-10520.1	-8257.41	-6068.24	878.71	-6946.95	-5189.53
								-92.67	-76.355	42.6134	-118.968	-33.7416	-9383.67	1131.41	-10515.1	-8252.26	-6066.16	878.068	-6944.23	-5188.09
								-92.63	-77.2095	42.0034	-119.213	-35.2061	-9383.24	1131.16	-10514.4	-8252.08	-6066.53	876.314	-6942.84	-5190.21
								-92.59	-75.5615	42.2154	-117.777	-33.3462	-9380.43	1131.09	-10511.5	-8249.34	-6063.84	877.402	-6941.24	-5186.44
								-92.55	-75.5615	43.1576	-118.719	-32.4039	-9376.59	1130.48	-10507.1	-8246.11	-6063.72	876.681	-6940.4	-5187.04
								-92.51	-75.5005	43.6604	-119.161	-31.8401	-9371.22	1129.03	-10500.2	-8242.18	-6063.23	877.613	-6940.84	-5185.62
								-92.47	-74.5239	43.1481	-117.672	-31.3759	-9367.55	1128.8	-10496.4	-8238.75	-6062.93	876.255	-6939.18	-5186.67
								-92.43	-73.6084	42.955	-116.563	-30.6534	-9361.08	1128.02	-10489.1	-8233.07	-6058.96	875.979	-6934.94	-5182.98
								-92.39	-74.8291	42.9748	-117.804	-31.8543	-9355.16	1127.9	-10483.1	-8227.27	-6054.44	875.374	-6929.82	-5179.07
								-92.35	-76.2329	42.9269	-119.16	-33.3061	-9350.83	1127.01	-10477.8	-8223.82	-6049.8	874.564	-6924.37	-5175.24
								-92.31	-74.3408	42.6288	-116.97	-31.7121	-9346.56	1125.86	-10472.4	-8220.7	-6047.91	874.852	-6922.77	-5173.06
								-92.27	-75.2563	43.6689	-118.925	-31.5874	-9342.47	1126.28	-10468.7	-8216.19	-6040.89	873.875	-6914.77	-5167.02
								-92.23	-75.5615	43.874	-119.436	-31.6875	-9337.04	1125.17	-10462.2	-8211.86	-6039.67	874.109	-6913.78	-5165.56
								-92.19	-74.4019	42.9072	-117.309	-31.4947	-9331.67	1125.15	-10456.8	-8206.52	-6035.64	873.868	-6909.51	-5161.78
								-92.15	-74.3408	41.6796	-116.02	-32.6612	-9329.29	1124.49	-10453.8	-8204.79	-6034.73	873.55	-6908.28	-5161.18
								-92.11	-76.0498	41.7835	-117.833	-34.2663	-9323.73	1123.59	-10447.3	-8200.14	-6032.35	873.411	-6905.76	-5158.94
								-92.07	-77.8198	41.9454	-119.765	-35.8744	-9321.78	1123.19	-10445	-8198.58	-6026.92	873.036	-6899.95	-5153.88
								-92.03	-76.9043	41.9137	-118.818	-34.9906	-9316.41	1122.44	-10438.8	-8193.96	-6030.7	872.069	-6902.77	-5158.63
								-91.99	-74.4019	42.9763	-117.378	-31.4256	-9313.05	1122.7	-10435.8	-8190.35	-6029.54	870.253	-6899.79	-5159.29
								-91.95	-76.416	43.6913	-120.107	-32.7247	-9306.82	1121.82	-10428.6	-8185.01	-6032.53	869.184	-6901.71	-5163.35
								-91.91	-76.2939	43.4232	-119.717	-32.8707	-9301.15	1121.85	-10423	-8179.3	-6026.06	867.927	-6893.99	-5158.14
								-91.87	-76.2939	43.8202	-120.114	-32.4737	-9296.45	1121.2	-10417.7	-8175.24	-6021.85	867.477	-6889.33	-5154.37
								-91.83	-77.2705	44.7977	-122.068	-32.4728	-9292.24	1120.21	-10412.4	-8172.03	-6015.56	866.877	-6882.44	-5148.69
								-91.79	-76.1108	44.2309	-120.342	-31.8799	-9288.88	1119.9	-10408.8	-8168.98	-6012.51	865.756	-6878.27	-5146.76
								-91.75	-75.8667	43.5158	-119.382	-32.3509	-9284.42	1118.74	-10403.2	-8165.68	-6013.43	864.756	-6878.18	-5148.67
								-91.71	-77.7588	44.7583	-122.517	-33.0005	-9275.27	1117.74	-10393	-8157.52	-6011.66	864.067	-6875.72	-5147.59
								-91.67	-76.9043	45.1881	-122.092	-31.7162	-9272.09	1116.64	-10388.7	-8155.45	-6013.67	863.636	-6877.31	-5150.04
								-91.63	-76.416	44.9348	-121.351	-31.4812	-9265.62	1117.27	-10382.9	-8148.35	-6007.45	863.908	-6871.35	-5143.54
								-91.59	-77.3926	44.7914	-122.184	-32.6012	-9259.28	1116.58	-10375.9	-8142.7	-6008.85	863.602	-6872.45	-5145.25
								-91.55	-75.5005	46.1218	-121.622	-29.3786	-9254.58	1116.5	-10371.1	-8138.08	-6002.26	862.832	-6865.09	-5139.43
								-91.51	-76.355	45.8263	-122.181	-30.5287	-9249.02	1115.05	-10364.1	-8133.97	-5998.47	862.544	-6861.02	-5135.93
								-91.47	-76.0498	45.146	-121.196	-30.9038	-9240.11	1114.37	-10354.5	-8125.74	-5993.29	861.477	-6854.76	-5131.81
								-91.43	-75.9277	45.1384	-121.066	-30.7893	-9239.5	1114.57	-10354.1	-8124.93	-5994.63	860.98	-6855.61	-5133.65
								-91.39	-76.0498	44.901	-120.951	-31.1488	-9234.68	1113.33	-10348	-8121.35	-5994.69	861.313	-6856	-5133.38
								-91.35	-75.1953	43.9925	-119.188	-31.2029	-9230.59	1112.71	-10343.3	-8117.88	-5994.57	861.145	-6855.71	-5133.42
								-91.31	-75.6836	44.2993	-119.983	-31.3843	-9227.42	1111.07	-10338.5	-8116.35	-5993.41	861.332	-6854.74	-5132.08
								-91.27	-77.8198	44.4098	-122.23	-33.41	-9221.44	1111.05	-10332.5	-8110.38	-5993.96	860.722	-6854.68	-5133.24
								-91.23	-75.6836	43.9501	-119.634	-31.7335	-9215.52	1110.99	-10326.5	-8104.53	-5994.63	860.049	-6854.68	-5134.58
								-91.19	-74.2188	44.3751	-118.594	-29.8437	-9211.97	1110.25	-10322.2	-8101.73	-5994.26	859.826	-6854.09	-5134.44
								-91.15	-75.5615	44.1978	-119.759	-31.3638	-9207.46	1109.72	-10317.2	-8097.74	-5990.78	860.469	-6851.25	-5130.31
								-91.11	-78.186	43.8253	-122.011	-34.3607	-9203.49	1108.81	-10312.3	-8094.68	-5986.15	860.026	-6846.17	-5126.12
								-91.07	-77.1484	45.4534	-122.602	-31.695	-9201.11	1107.58	-10308.7	-8093.53	-5983.76	859.079	-6842.84	-5124.69
								-91.03	-78.064	46.8466	-124.911	-31.2174	-9193.79	1106.95	-10300.7	-8086.84	-5980.04	858.319	-6838.36	-5121.72
								-90.99	-78.6743	46.7225	-125.397	-31.9518	-9192.26	1107.33	-10299.6	-8084.94	-5979.25	856.588	-6835.84	-5122.66
								-90.95	-77.4536	46.8799	-124.334	-30.5737	-9187.01	1106.41	-10293.4	-8080.6	-5976.62	855.542	-6832.17	-5121.08
								-90.91	-78.125	48.1173	-126.242	-30.0077	-9180.48	1106.24	-10286.7	-8074.24	-5976.56	854.933	-6831.5	-5121.63
								-90.87	-77.4536	48.1304	-125.584	-29.3232	-9177.43	1105.08	-10282.5	-8072.35	-5970.89	853.737	-6824.62	-5117.15
								-90.83	-78.125	46.8023	-124.927	-31.3227	-9173.58	1104.04	-10277.6	-8069.55	-5964.17	853.328	-6817.5	-5110.85
								-90.79	-79.1016	47.3796	-126.481	-31.7219	-9169.31	1105.15	-10274.5	-8064.16	-5963.68	852.463	-6816.15	-5111.22
								-90.75	-81.2988	47.6261	-128.925	-33.6727	-9164.06	1104.07	-10268.1	-8059.99	-5959.84	852.659	-6812.5	-5107.18
								-90.71	-83.9233	47.156	-131.079	-36.7674	-9155.46	1103.71	-10259.2	-8051.75	-5959.53	851.836	-6811.37	-5107.7
								-90.67	-84.1675	47.422	-131.589	-36.7455	-9153.56	1102.34	-10255.9	-8051.22	-5952.76	851.933	-6804.69	-5100.83
								-90.63	-83.1909	48.3054	-131.496	-34.8855	-9149.05	1102	-10251	-8047.05	-5949.22	850.853	-6800.07	-5098.37
								-90.59	-82.0923	48.2107	-130.303	-33.8816	-9144.23	1101.29	-10245.5	-8042.94	-5948.55	851.027	-6799.57	-5097.52
								-90.55	-82.3975	47.1748	-129.572	-35.2226	-9138.61	1101.69	-10240.3	-8036.92	-5942.63	850.088	-6792.72	-5092.54
								-90.51	-81.665	47.5764	-129.241	-34.0887	-9136.17	1099.75	-10235.9	-8036.42	-5944.7	850.565	-6795.27	-5094.14
								-90.47	-81.2988	48.2643	-129.563	-33.0346	-9132.33	1098.15	-10230.5	-8034.17	-5941.47	851.126	-6792.59	-5090.34
								-90.43	-82.2754	48.223	-130.498	-34.0524	-9125.98	1098.63	-10224.6	-8027.35	-5937.87	852.24	-6790.11	-5085.63
								-90.39	-82.3364	47.7375	-130.074	-34.5989	-9121.15	1098.1	-10219.3	-8023.05	-5933.41	851.998	-6785.41	-5081.41
								-90.35	-82.2144	48.0347	-130.249	-34.1797	-9115.54	1098.05	-10213.6	-8017.49	-5931.7	851.268	-6782.97	-5080.43
								-90.31	-82.7026	48.7805	-131.483	-33.9222	-9111.33	1097.08	-10208.4	-8014.25	-5933.23	851.096	-6784.32	-5082.13
								-90.27	-83.9844	49.1145	-133.099	-34.8699	-9111.51	1096.77	-10208.3	-8014.74	-5928.83	849.902	-6778.73	-5078.93
								-90.23	-83.0688	49.6082	-132.677	-33.4607	-9105.1	1096.26	-10201.4	-8008.85	-5925.78	848.279	-6774.06	-5077.5
								-90.19	-80.8716	49.1052	-129.977	-31.7664	-9098.51	1095.89	-10194.4	-8002.62	-5923.46	847.521	-6770.98	-5075.94
								-90.15	-80.9937	48.906	-129.9	-32.0877	-9092.47	1096.57	-10189	-7995.9	-5924.44	846.601	-6771.04	-5077.84
								-90.11	-80.6885	48.7806	-129.469	-31.9079	-9086.91	1095.56	-10182.5	-7991.36	-5928.59	845.077	-6773.67	-5083.51
								-90.07	-81.0547	49.5428	-130.597	-31.5119	-9082.89	1094.27	-10177.2	-7988.62	-5923.16	844.661	-6767.82	-5078.5
								-90.03	-81.3599	49.7999	-131.16	-31.56	-9078.98	1094.6	-10173.6	-7984.38	-5921.45	845.078	-6766.53	-5076.37
								-89.99	-82.7637	49.9766	-132.74	-32.7871	-9072.69	1093.96	-10166.7	-7978.73	-5919.86	844.659	-6764.52	-5075.2
								-89.95	-83.1909	50.1336	-133.325	-33.0573	-9066.89	1093.61	-10160.5	-7973.29	-5914.92	845.338	-6760.25	-5069.58
								-89.91	-81.1768	50.397	-131.574	-30.7797	-9064.39	1092.62	-10157	-7971.77	-5913.33	844.94	-6758.27	-5068.39
								-89.87	-82.1533	50.3865	-132.54	-31.7669	-9058.35	1092.12	-10150.5	-7966.23	-5906.98	844.003	-6750.99	-5062.98
								-89.83	-81.7871	50.064	-131.851	-31.7231	-9053.83	1091.96	-10145.8	-7961.88	-5901.61	843.497	-6745.11	-5058.12
								-89.79	-80.1392	50.7457	-130.885	-29.3934	-9049.62	1091.48	-10141.1	-7958.14	-5898.38	841.79	-6740.17	-5056.59
								-89.75	-79.6509	51.4062	-131.057	-28.2447	-9042.6	1091.63	-10134.2	-7950.97	-5892.82	841.456	-6734.28	-5051.37
								-89.71	-80.8716	52.7433	-133.615	-28.1283	-9035.1	1090.01	-10125.1	-7945.09	-5890.81	841.935	-6732.74	-5048.87
								-89.67	-82.7026	52.8819	-135.584	-29.8207	-9032.47	1089.67	-10122.1	-7942.8	-5889.4	841.779	-6731.18	-5047.63
								-89.63	-81.8481	53.8799	-135.728	-27.9683	-9032.23	1088.37	-10120.6	-7943.85	-5887.09	841.375	-6728.46	-5045.71
								-89.59	-83.4351	54.1694	-137.604	-29.2657	-9023.19	1088.45	-10111.6	-7934.74	-5878.66	840.732	-6719.39	-5037.93
								-89.55	-82.6416	53.6402	-136.282	-29.0014	-9019.71	1088.02	-10107.7	-7931.7	-5874.15	840.728	-6714.87	-5033.42
								-89.51	-80.8716	53.8637	-134.735	-27.0079	-9016.54	1088.08	-10104.6	-7928.46	-5868.77	840.986	-6709.76	-5027.79
								-89.47	-82.0313	53.568	-135.599	-28.4632	-9011.35	1085.8	-10097.2	-7925.55	-5865.11	840.533	-6705.65	-5024.58
								-89.43	-84.5947	54.4392	-139.034	-30.1555	-9010.31	1085.76	-10096.1	-7924.55	-5863.22	839.249	-6702.47	-5023.97
								-89.39	-85.9985	54.5758	-140.574	-31.4228	-9005.13	1085.32	-10090.4	-7919.81	-5860.17	838.9	-6699.07	-5021.27
								-89.35	-83.8013	55.5313	-139.333	-28.27	-9002.5	1084.47	-10087	-7918.03	-5864.56	838.602	-6703.17	-5025.96
								-89.31	-85.8154	56.5651	-142.381	-29.2503	-8997.01	1083.79	-10080.8	-7913.22	-5863.16	837.775	-6700.93	-5025.38
								-89.27	-88.2568	59.13	-147.387	-29.1269	-8992	1083.21	-10075.2	-7908.8	-5861.94	836.769	-6698.71	-5025.17
								-89.23	-93.3228	63.5652	-156.888	-29.7575	-8987.3	1081.8	-10069.1	-7905.5	-5863.71	836.054	-6699.76	-5027.65
								-89.19	-98.938	67.3146	-166.253	-31.6234	-8983.95	1081.77	-10065.7	-7902.18	-5861.51	834.469	-6695.98	-5027.04
								-89.15	-101.746	69.6845	-171.43	-32.0611	-8974.55	1081.49	-10056	-7893.06	-5862.79	834.898	-6697.69	-5027.9
								-89.11	-99.6094	72.0899	-171.699	-27.5195	-8969.79	1080.98	-10050.8	-7888.81	-5859.13	833.85	-6692.98	-5025.28
								-89.07	-102.173	74.5837	-176.757	-27.5891	-8967.83	1079.82	-10047.7	-7888.01	-5851.56	833.977	-6685.54	-5017.59
								-89.03	-108.154	76.3424	-184.497	-31.8119	-8967.16	1078.64	-10045.8	-7888.53	-5849.18	833.943	-6683.13	-5015.24
								-88.99	-108.582	76.8353	-185.417	-31.7462	-8960.08	1078.52	-10038.6	-7881.56	-5846.62	832.393	-6679.01	-5014.23
								-88.95	-108.46	77.2656	-185.725	-31.1938	-8951.84	1078.43	-10030.3	-7873.42	-5841.37	832.644	-6674.01	-5008.73
								-88.91	-108.582	77.7358	-186.317	-30.8458	-8945.25	1077.65	-10022.9	-7867.6	-5837.4	831.792	-6669.19	-5005.61
								-88.87	-107.971	77.9944	-185.966	-29.9768	-8942.5	1076.87	-10019.4	-7865.64	-5834.05	832.667	-6666.71	-5001.38
								-88.83	-108.276	76.7515	-185.028	-31.5248	-8933.59	1075.72	-10009.3	-7857.87	-5829.77	833.263	-6663.03	-4996.51
								-88.79	-107.788	75.9242	-183.712	-31.8639	-8927.79	1075.21	-10003	-7852.59	-5826.66	832.397	-6659.06	-4994.26
								-88.75	-106.262	76.2915	-182.554	-29.9707	-8924.99	1075.07	-10000.1	-7849.91	-5821.11	832.359	-6653.47	-4988.75
								-88.71	-106.873	76.2786	-183.151	-30.594	-8919.37	1074.05	-9993.43	-7845.32	-5820.07	831.468	-6651.54	-4988.6
								-88.67	-107.605	76.1463	-183.751	-31.4587	-8917.17	1073.69	-9990.87	-7843.48	-5820.98	831.789	-6652.77	-4989.19
								-88.63	-108.337	77.2249	-185.562	-31.1125	-8911.87	1073.46	-9985.32	-7838.41	-5821.59	831.67	-6653.26	-4989.92
								-88.59	-108.032	77.8033	-185.835	-30.229	-8902.22	1072.88	-9975.1	-7829.34	-5818.36	831.349	-6649.71	-4987.01
								-88.55	-106.995	76.9662	-183.961	-30.0284	-8897.46	1072.94	-9970.4	-7824.52	-5811.71	829.777	-6641.48	-4981.93
								-88.51	-104.553	77.3468	-181.9	-27.2064	-8892.88	1072.32	-9965.2	-7820.57	-5802.92	828.319	-6631.24	-4974.6
								-88.47	-106.995	78.369	-185.364	-28.6256	-8886.9	1071.2	-9958.1	-7815.7	-5799.5	827.625	-6627.12	-4971.87
								-88.43	-108.093	79.1071	-187.2	-28.9862	-8888.18	1070.67	-9958.85	-7817.51	-5796.94	827.153	-6624.09	-4969.78
								-88.39	-108.093	78.7761	-186.869	-29.3172	-8880.92	1070.69	-9951.61	-7810.23	-5794.37	827.142	-6621.52	-4967.23
								-88.35	-107.117	79.6564	-186.773	-27.4603	-8875.24	1069.96	-9945.21	-7805.28	-5793.58	826.559	-6620.14	-4967.02
								-88.31	-108.765	79.9388	-188.703	-28.8258	-8868.35	1070.41	-9938.76	-7797.94	-5793.7	826.148	-6619.85	-4967.55
								-88.27	-107.788	79.776	-187.564	-28.0121	-8864.81	1070.54	-9935.35	-7794.26	-5791.99	825.98	-6617.97	-4966.01
								-88.23	-107.788	79.6216	-187.41	-28.1665	-8860.29	1068.72	-9929.01	-7791.57	-5794.01	825.081	-6619.09	-4968.93
								-88.19	-108.52	80.1391	-188.66	-28.3814	-8857.79	1068.57	-9926.36	-7789.21	-5789.18	825.203	-6614.39	-4963.98
								-88.15	-108.52	81.0236	-189.544	-27.4969	-8848.02	1068.9	-9916.92	-7779.12	-5784.73	824.512	-6609.24	-4960.22
								-88.11	-108.215	81.483	-189.698	-26.7323	-8848.14	1068.25	-9916.4	-7779.89	-5780.7	824.145	-6604.85	-4956.56
								-88.07	-111.145	81.8864	-193.031	-29.2586	-8843.69	1068.26	-9911.95	-7775.43	-5781.07	823.841	-6604.91	-4957.23
								-88.03	-111.511	82.4592	-193.97	-29.0521	-8841.61	1066.24	-9907.85	-7775.38	-5776.06	825.375	-6601.44	-4950.69
								-87.99	-110.657	81.7462	-192.403	-28.9105	-8835.14	1065.97	-9901.12	-7769.17	-5773.38	825.502	-6598.88	-4947.87
								-87.95	-109.924	80.3547	-190.279	-29.5696	-8832.15	1065.3	-9897.45	-7766.86	-5771.67	825.889	-6597.56	-4945.78
								-87.91	-110.901	79.9232	-190.824	-30.9777	-8825.74	1064.69	-9890.44	-7761.05	-5769.53	824.931	-6594.46	-4944.6
								-87.87	-112.122	80.2471	-192.369	-31.8745	-8821.04	1064.68	-9885.72	-7756.37	-5767.7	824.152	-6591.85	-4943.55
								-87.83	-110.718	80.2608	-190.978	-30.457	-8815.61	1063.81	-9879.42	-7751.8	-5765.69	822.754	-6588.44	-4942.93
								-87.79	-107.239	79.7687	-187.007	-27.47	-8810.85	1063.01	-9873.86	-7747.84	-5761.84	821.66	-6583.5	-4940.18
								-87.75	-108.52	79.4892	-188.01	-29.0313	-8807.43	1062.47	-9869.9	-7744.96	-5759.34	822.507	-6581.85	-4936.83
								-87.71	-109.131	79.223	-188.354	-29.9079	-8808.11	1061.22	-9869.33	-7746.88	-5755.74	821.03	-6576.77	-4934.71
								-87.67	-106.384	78.9942	-185.378	-27.3901	-8800.6	1060.72	-9861.32	-7739.88	-5756.71	822.63	-6579.34	-4934.08
								-87.63	-108.276	79.0568	-187.333	-29.2196	-8798.34	1059.87	-9858.21	-7738.47	-5755.98	822.775	-6578.76	-4933.21
								-87.59	-109.253	78.9521	-188.205	-30.3009	-8791.5	1059.68	-9851.18	-7731.83	-5752.69	822.372	-6575.06	-4930.31
								-87.55	-108.093	77.8513	-185.945	-30.2419	-8789.73	1059.19	-9848.92	-7730.55	-5744.26	821.913	-6566.18	-4922.35
								-87.51	-107.3	77.515	-184.815	-29.7848	-8786.99	1058.08	-9845.07	-7728.91	-5738.71	819.638	-6558.35	-4919.07
								-87.47	-105.591	77.857	-183.448	-27.7338	-8780.03	1056.96	-9836.99	-7723.07	-5732.6	820.506	-6553.11	-4912.1
								-87.43	-105.957	76.5784	-182.535	-29.3787	-8774.78	1056.65	-9831.43	-7718.13	-5732.91	820.388	-6553.3	-4912.52
								-87.39	-105.957	75.6982	-181.655	-30.2589	-8770.81	1056.89	-9827.71	-7713.92	-5729.25	819.819	-6549.07	-4909.43
								-87.35	-105.53	76.9038	-182.434	-28.626	-8764.28	1056.79	-9821.07	-7707.49	-5726.56	818.41	-6544.97	-4908.15
								-87.31	-104.248	77.1874	-181.435	-27.0607	-8760.92	1056	-9816.92	-7704.93	-5725.34	818.24	-6543.58	-4907.1
								-87.27	-104.004	76.1273	-180.131	-27.8766	-8755.19	1055.96	-9811.15	-7699.23	-5720.28	817.247	-6537.52	-4903.03
								-87.23	-104.858	76.273	-181.131	-28.5854	-8750.98	1055.21	-9806.18	-7695.77	-5718.75	816.979	-6535.73	-4901.77
								-87.19	-104.126	77.0964	-181.222	-27.0296	-8747.92	1053.97	-9801.9	-7693.95	-5711.73	816.256	-6527.99	-4895.48
								-87.15	-103.638	76.9001	-180.538	-26.7376	-8740.36	1054.22	-9794.57	-7686.14	-5709.29	815.407	-6524.7	-4893.88
								-87.11	-103.821	77.3698	-181.191	-26.451	-8738.83	1053.06	-9791.89	-7685.77	-5707.76	816.022	-6523.79	-4891.74
								-87.07	-102.6	77.9715	-180.572	-24.6286	-8733.28	1052.54	-9785.82	-7680.74	-5704.41	817.106	-6521.51	-4887.3
								-87.03	-102.417	77.3762	-179.793	-25.0408	-8730.41	1051.85	-9782.26	-7678.55	-5703.19	817.295	-6520.48	-4885.89
								-86.99	-101.501	76.0224	-177.524	-25.4791	-8726.2	1050.9	-9777.09	-7675.3	-5700.32	816.36	-6516.68	-4883.96
								-86.95	-102.783	76.3156	-179.099	-26.4676	-8717.1	1050.15	-9767.25	-7666.96	-5694.03	816.118	-6510.15	-4877.91
								-86.91	-105.164	76.7292	-181.893	-28.4344	-8714.36	1049.45	-9763.81	-7664.9	-5689.15	815.636	-6504.78	-4873.51
								-86.87	-102.966	76.1388	-179.105	-26.8275	-8708.31	1049.88	-9758.19	-7658.44	-5688.84	815.226	-6504.07	-4873.62
								-86.83	-102.6	76.7241	-179.324	-25.876	-8703	1048.35	-9751.35	-7654.65	-5688.78	813.624	-6502.41	-4875.16
								-86.79	-105.225	76.6881	-181.913	-28.5365	-8696.72	1047.98	-9744.69	-7648.74	-5692.32	813.187	-6505.51	-4879.14
								-86.75	-104.004	76.9445	-180.948	-27.0595	-8692.32	1047.52	-9739.85	-7644.8	-5688.9	812.451	-6501.35	-4876.45
								-86.71	-104.492	77.2311	-181.723	-27.2611	-8689.15	1047.33	-9736.48	-7641.82	-5687.26	812.343	-6499.6	-4874.91
								-86.67	-105.347	77.2834	-182.63	-28.0633	-8686.58	1046.58	-9733.16	-7640.01	-5684.57	812.815	-6497.39	-4871.76
								-86.63	-106.262	77.3065	-183.569	-28.9557	-8679.38	1046.13	-9725.52	-7633.25	-5682.8	812.058	-6494.86	-4870.74
								-86.59	-106.323	75.8794	-182.203	-30.4438	-8673.16	1045.86	-9719.02	-7627.29	-5678.16	811.93	-6490.09	-4866.23
								-86.55	-104.919	75.8752	-180.795	-29.0442	-8668.09	1045.03	-9713.12	-7623.06	-5676.64	810.432	-6487.07	-4866.2
								-86.51	-106.201	76.3475	-182.549	-29.8536	-8665.59	1043.87	-9709.46	-7621.72	-5671.81	810.795	-6482.61	-4861.02
								-86.47	-104.858	76.5423	-181.401	-28.3161	-8662.35	1044.61	-9706.96	-7617.74	-5671.75	809.863	-6481.62	-4861.89
								-86.43	-104.614	76.1007	-180.715	-28.5136	-8655.4	1043.77	-9699.16	-7611.63	-5669.68	809.641	-6479.32	-4860.04
								-86.39	-105.164	76.1066	-181.27	-29.057	-8650.45	1043.48	-9693.93	-7606.97	-5669.68	809.545	-6479.22	-4860.13
								-86.35	-106.689	76.1334	-182.823	-30.5561	-8646.79	1042.33	-9689.12	-7604.46	-5663.45	807.793	-6471.25	-4855.66
								-86.31	-106.628	75.4606	-182.089	-31.1678	-8639.77	1041.44	-9681.21	-7598.33	-5661.32	807.081	-6468.4	-4854.24
								-86.27	-106.018	74.1439	-180.162	-31.8741	-8637.33	1041.05	-9678.38	-7596.28	-5658.26	807.194	-6465.46	-4851.07
								-86.23	-104.981	73.0226	-178.003	-31.9578	-8634.4	1039.88	-9674.28	-7594.52	-5657.1	806.12	-6463.22	-4850.98
								-86.19	-103.699	73.3878	-177.087	-30.311	-8629.52	1039.77	-9669.29	-7589.74	-5658.26	804.497	-6462.76	-4853.77
								-86.15	-105.225	73.2572	-178.482	-31.9674	-8626.1	1038.39	-9664.49	-7587.71	-5655.7	803.615	-6459.32	-4852.09
								-86.11	-105.286	73.9221	-179.208	-31.3635	-8620.42	1038.67	-9659.09	-7581.76	-5659.79	804.605	-6464.4	-4855.19
								-86.07	-103.76	73.7589	-177.519	-30.0009	-8616.46	1037.17	-9653.62	-7579.29	-5659.06	804.918	-6463.98	-4854.14
								-86.03	-102.844	73.8591	-176.703	-28.9852	-8610.05	1036.55	-9646.59	-7573.5	-5650.15	804.857	-6455	-4845.29
								-85.99	-103.699	74.3476	-178.046	-29.3511	-8606.87	1035.94	-9642.81	-7570.93	-5640.75	804.375	-6445.12	-4836.37
								-85.95	-106.628	74.04	-180.668	-32.5885	-8599.31	1035.13	-9634.44	-7564.17	-5634.89	804.212	-6439.1	-4830.68
								-85.91	-105.103	74.0244	-179.127	-31.0781	-8593.87	1034.99	-9628.86	-7558.89	-5627.32	804.249	-6431.57	-4823.07
								-85.87	-104.553	73.8742	-178.428	-30.679	-8589.29	1034.44	-9623.73	-7554.85	-5629.88	804.019	-6433.9	-4825.86
								-85.83	-102.844	74.3782	-177.222	-28.466	-8586.24	1033.72	-9619.96	-7552.52	-5629.76	804.004	-6433.76	-4825.76
								-85.79	-102.417	74.6792	-177.096	-27.7377	-8579.28	1034.27	-9613.55	-7545.02	-5627.26	804.11	-6431.37	-4823.15
								-85.75	-102.966	74.966	-177.932	-28.0003	-8577.21	1033.64	-9610.85	-7543.56	-5628.11	802.997	-6431.11	-4825.12
								-85.71	-101.135	75.3399	-176.475	-25.7953	-8573.49	1033.93	-9607.42	-7539.55	-5628.97	801.852	-6430.82	-4827.11
								-85.67	-100.769	75.1591	-175.928	-25.61	-8570.19	1033.24	-9603.43	-7536.95	-5627.26	801.484	-6428.74	-4825.78
								-85.63	-101.257	76.5037	-177.761	-24.7536	-8564.39	1032.06	-9596.45	-7532.33	-5624.94	799.887	-6424.83	-4825.05
								-85.59	-105.225	76.3398	-181.564	-28.8848	-8561.52	1031.39	-9592.91	-7530.14	-5618.16	798.68	-6416.84	-4819.48
								-85.55	-105.286	76.4498	-181.735	-28.8359	-8555.72	1030.8	-9586.52	-7524.93	-5612.18	798.27	-6410.45	-4813.91
								-85.51	-103.882	75.6479	-179.53	-28.2339	-8550.78	1030.04	-9580.82	-7520.74	-5612.55	797.593	-6410.14	-4814.96
								-85.47	-103.699	75.8615	-179.56	-27.8372	-8549.93	1029.31	-9579.24	-7520.61	-5611.88	796.371	-6408.25	-4815.51
								-85.43	-103.882	75.7643	-179.646	-28.1176	-8544.68	1028.77	-9573.45	-7515.91	-5609.38	797.054	-6406.43	-4812.32
								-85.39	-102.722	75.1453	-177.867	-27.5769	-8542.18	1028.4	-9570.58	-7513.77	-5602.84	796.37	-6399.22	-4806.47
								-85.35	-100.891	73.9523	-174.844	-26.9388	-8538.15	1027.84	-9565.99	-7510.3	-5597.41	795.434	-6392.85	-4801.98
								-85.31	-102.295	72.838	-175.133	-29.4569	-8534.79	1026.94	-9561.73	-7507.85	-5592.47	795.944	-6388.41	-4796.52
								-85.27	-100.403	73.2606	-173.663	-27.1422	-8528.14	1026.17	-9554.31	-7501.97	-5590.21	796.216	-6386.43	-4793.99
								-85.23	-101.746	73.7586	-175.504	-27.987	-8524.17	1024.79	-9548.96	-7499.38	-5587.59	796.637	-6384.22	-4790.95
								-85.19	-102.722	73.0479	-175.77	-29.6742	-8523.5	1024.41	-9547.91	-7499.08	-5587.71	796.537	-6384.25	-4791.17
								-85.15	-102.356	72.9835	-175.339	-29.3725	-8521.12	1023.7	-9544.82	-7497.42	-5585.39	796.251	-6381.64	-4789.14
								-85.11	-100.159	73.8805	-174.039	-26.2782	-8515.5	1023.39	-9538.89	-7492.11	-5583.07	796.085	-6379.15	-4786.98
								-85.07	-102.295	73.4717	-175.767	-28.8232	-8512.39	1022.79	-9535.18	-7489.6	-5575.56	796.185	-6371.75	-4779.38
								-85.03	-103.699	72.4269	-176.126	-31.2719	-8506.59	1022.55	-9529.15	-7484.04	-5572.14	795.364	-6367.51	-4776.78
								-84.99	-102.539	72.1524	-174.691	-30.3867	-8501.59	1021.77	-9523.35	-7479.82	-5571.9	796.319	-6368.22	-4775.58
								-84.95	-101.746	72.6154	-174.361	-29.1302	-8494.93	1021.64	-9516.58	-7473.29	-5569.7	796.389	-6366.09	-4773.31
								-84.91	-103.332	72.9907	-176.323	-30.3418	-8491.94	1020.1	-9512.04	-7471.85	-5565.61	795.64	-6361.25	-4769.97
								-84.87	-101.135	73.2293	-174.365	-27.906	-8487.06	1020.24	-9507.31	-7466.82	-5561.28	794.165	-6355.44	-4767.11
								-84.83	-99.6704	73.3523	-173.023	-26.3181	-8482.24	1018.41	-9500.65	-7463.83	-5558.11	792.852	-6350.96	-4765.25
								-84.79	-103.332	74.8807	-178.213	-28.4518	-8479.86	1018.6	-9498.46	-7461.26	-5557.56	791.605	-6349.16	-4765.95
								-84.75	-103.516	75.4189	-178.935	-28.0967	-8474.61	1018.04	-9492.65	-7456.57	-5555.97	790.161	-6346.13	-4765.81
								-84.71	-103.394	75.4207	-178.814	-27.9729	-8468.08	1017.2	-9485.28	-7450.88	-5553.96	788.772	-6342.73	-4765.18
								-84.67	-102.417	74.845	-177.262	-27.572	-8463.32	1017.92	-9481.24	-7445.4	-5550.84	789.252	-6340.09	-4761.59
								-84.63	-103.394	74.5081	-177.902	-28.8855	-8457.76	1016.48	-9474.24	-7441.29	-5543.27	788.679	-6331.95	-4754.6
								-84.59	-101.99	74.0132	-176.003	-27.9765	-8453	1016.79	-9469.79	-7436.21	-5539	788.577	-6327.58	-4750.42
								-84.55	-101.074	72.494	-173.568	-28.5802	-8450.19	1014.9	-9465.09	-7435.3	-5540.77	787.655	-6328.43	-4753.12
								-84.51	-99.9756	72.534	-172.51	-27.4416	-8445.98	1015.18	-9461.17	-7430.8	-5540.77	785.342	-6326.11	-4755.43
								-84.47	-99.9146	73.6648	-173.579	-26.2497	-8440.92	1014.84	-9455.76	-7426.08	-5542.54	785.219	-6327.76	-4757.32
								-84.43	-100.83	73.8622	-174.692	-26.9679	-8437.07	1013.98	-9451.05	-7423.09	-5539.92	784.506	-6324.42	-4755.41
								-84.39	-102.783	72.6024	-175.386	-30.1808	-8432.74	1013.24	-9445.98	-7419.5	-5537.17	783.981	-6321.15	-4753.19
								-84.35	-101.562	73.2055	-174.768	-28.357	-8431.09	1013.09	-9444.18	-7418	-5533.69	784.284	-6317.98	-4749.41
								-84.31	-101.196	74.3244	-175.521	-26.8719	-8426.21	1012.4	-9438.61	-7413.81	-5527.59	783.111	-6310.7	-4744.48
								-84.27	-99.7925	74.6168	-174.409	-25.1757	-8421.51	1011.42	-9432.92	-7410.09	-5524.23	783.345	-6307.58	-4740.89
								-84.23	-100.891	73.8705	-174.762	-27.0206	-8411.74	1012.12	-9423.87	-7399.62	-5522.22	783.288	-6305.5	-4738.93
								-84.19	-101.379	73.8249	-175.204	-27.5545	-8406.62	1011.09	-9417.71	-7395.52	-5521.55	782.044	-6303.59	-4739.5
								-84.15	-101.135	73.5944	-174.73	-27.5408	-8404.24	1011.24	-9415.48	-7393	-5519.04	782.773	-6301.82	-4736.27
								-84.11	-98.4497	73.3547	-171.804	-25.095	-8400.33	1010.09	-9410.42	-7390.24	-5518.07	781.188	-6299.25	-4736.88
								-84.07	-101.44	72.9353	-174.376	-28.5051	-8396.73	1008.74	-9405.47	-7387.99	-5512.94	781.594	-6294.53	-4731.35
								-84.03	-101.99	73.8981	-175.888	-28.0917	-8390.81	1008.8	-9399.61	-7382	-5508.61	782.114	-6290.72	-4726.49
								-83.99	-101.196	74.2551	-175.451	-26.9411	-8388.06	1008.43	-9396.49	-7379.63	-5508	780.705	-6288.7	-4727.29
								-83.95	-100.098	73.4898	-173.588	-26.6079	-8379.82	1008.29	-9388.11	-7371.53	-5506.65	779.901	-6286.55	-4726.75
								-83.91	-100.464	73.4539	-173.918	-27.01	-8374.63	1007.23	-9381.87	-7367.4	-5508.36	778.414	-6286.78	-4729.95
								-83.87	-100.952	73.8159	-174.768	-27.1363	-8367.43	1006.76	-9374.19	-7360.67	-5505.8	777.836	-6283.63	-4727.96
								-83.83	-102.6	73.2929	-175.893	-29.3072	-8365.91	1005.93	-9371.83	-7359.98	-5504.7	777.974	-6282.67	-4726.73
								-83.79	-99.8535	71.9626	-171.816	-27.891	-8364.56	1005.04	-9369.6	-7359.53	-5499.33	776.33	-6275.66	-4723
								-83.75	-99.0601	71.7741	-170.834	-27.286	-8359.56	1004.44	-9364	-7355.11	-5497.31	775.174	-6272.49	-4722.14
								-83.71	-98.5107	72.168	-170.679	-26.3428	-8355.96	1004.23	-9360.18	-7351.73	-5493.29	775.168	-6268.45	-4718.12
								-83.67	-96.6187	71.719	-168.338	-24.8996	-8347.47	1003.6	-9351.07	-7343.88	-5488.52	774.025	-6262.55	-4714.5
								-83.63	-98.5718	72.7895	-171.361	-25.7823	-8341.37	1002.84	-9344.21	-7338.53	-5487.12	774.896	-6262.02	-4712.23
								-83.59	-99.8535	73.3742	-173.228	-26.4793	-8337.28	1003.9	-9341.18	-7333.38	-5484.31	775.223	-6259.54	-4709.09
								-83.55	-97.29	73.5378	-170.828	-23.7523	-8333.62	1002.41	-9336.03	-7331.21	-5483.64	773.723	-6257.37	-4709.92
								-83.51	-96.8628	73.235	-170.098	-23.6278	-8329.41	1001.78	-9331.19	-7327.63	-5480.23	773.345	-6253.57	-4706.88
								-83.47	-96.9849	73.2113	-170.196	-23.7736	-8325.38	1001.13	-9326.51	-7324.25	-5480.16	773.713	-6253.88	-4706.45
								-83.43	-97.7783	72.6445	-170.423	-25.1338	-8318.54	999.8	-9318.34	-7318.74	-5474.73	775.086	-6249.82	-4699.65
								-83.39	-98.6328	71.9552	-170.588	-26.6776	-8317.26	999.217	-9316.48	-7318.04	-5465.76	775.847	-6241.61	-4689.91
								-83.35	-97.5342	72.7965	-170.331	-24.7377	-8315.31	998.711	-9314.02	-7316.6	-5460.39	776.199	-6236.59	-4684.19
								-83.31	-96.9849	73.2269	-170.212	-23.758	-8307.49	998.511	-9306.01	-7308.98	-5456.91	777.032	-6233.94	-4679.88
								-83.27	-96.6797	72.0281	-168.708	-24.6516	-8300.66	997.61	-9298.27	-7303.05	-5456.42	775.976	-6232.4	-4680.44
								-83.23	-98.0835	72.7628	-170.846	-25.3207	-8295.65	997.512	-9293.17	-7298.14	-5455.26	775.347	-6230.61	-4679.91
								-83.19	-97.29	73.0177	-170.308	-24.2724	-8292.97	997.386	-9290.36	-7295.58	-5452.09	776.006	-6228.09	-4676.08
								-83.15	-96.0693	71.9933	-168.063	-24.0761	-8286.99	997.506	-9284.49	-7289.48	-5450.62	774.121	-6224.74	-4676.5
								-83.11	-96.9238	71.8086	-168.732	-25.1152	-8286.38	997.373	-9283.75	-7289	-5450.62	772.671	-6223.29	-4677.95
								-83.07	-95.52	72.1175	-167.637	-23.4026	-8278.87	994.994	-9273.86	-7283.88	-5449.83	771.146	-6220.98	-4678.68
								-83.03	-96.9238	72.0189	-168.943	-24.9049	-8271.91	994.602	-9266.51	-7277.31	-5452.21	770.62	-6222.83	-4681.59
								-82.99	-96.5576	71.2977	-167.855	-25.26	-8266.54	994.186	-9260.73	-7272.35	-5449.16	770.711	-6219.87	-4678.45
								-82.95	-95.6421	72.3558	-167.998	-23.2863	-8263.67	994.457	-9258.13	-7269.22	-5449.83	769.102	-6218.93	-4680.73
								-82.91	-95.0317	73.1641	-168.196	-21.8676	-8258.3	994.176	-9252.48	-7264.13	-5446.23	768.69	-6214.92	-4677.54
								-82.87	-95.7031	72.4151	-168.118	-23.2881	-8251.4	992.451	-9243.85	-7258.95	-5441.35	768.505	-6209.85	-4672.84
								-82.83	-96.7407	72.8923	-169.633	-23.8484	-8249.76	992.882	-9242.64	-7256.87	-5435.55	769.526	-6205.07	-4666.02
								-82.79	-97.4731	73.0328	-170.506	-24.4404	-8242.74	993.044	-9235.78	-7249.69	-5429.32	768.962	-6198.28	-4660.36
								-82.75	-95.7642	73.0243	-168.788	-22.7399	-8241.94	992.513	-9234.46	-7249.43	-5425.23	768.749	-6193.98	-4656.48
								-82.71	-97.4121	72.3447	-169.757	-25.0674	-8238.22	991.8	-9230.02	-7246.42	-5423.4	768.312	-6191.71	-4655.09
								-82.67	-98.877	72.2519	-171.129	-26.625	-8232.3	990.773	-9223.07	-7241.53	-5424.56	767.408	-6191.97	-4657.15
								-82.63	-97.9004	72.3948	-170.295	-25.5056	-8232.06	990.698	-9222.75	-7241.36	-5424.13	767.026	-6191.16	-4657.11
								-82.59	-98.1445	71.7561	-169.901	-26.3884	-8227.48	989.383	-9216.86	-7238.1	-5422.85	766.079	-6188.93	-4656.77
								-82.55	-97.29	71.2807	-168.571	-26.0093	-8219.67	990.123	-9209.79	-7229.54	-5417.48	764.512	-6181.99	-4652.97
								-82.51	-98.3276	71.0466	-169.374	-27.2811	-8216.86	989.234	-9206.09	-7227.62	-5413.21	764.204	-6177.41	-4649
								-82.47	-97.7173	70.9161	-168.633	-26.8012	-8211.37	988.58	-9199.95	-7222.78	-5411.07	763.916	-6174.99	-4647.16
								-82.43	-97.7173	70.8404	-168.558	-26.8769	-8206.54	988.851	-9195.39	-7217.69	-5410.16	763.522	-6173.68	-4646.63
								-82.39	-98.999	70.4356	-169.435	-28.5634	-8201.96	988.308	-9190.27	-7213.66	-5410.34	763.961	-6174.3	-4646.38
								-82.35	-99.3042	71.0746	-170.379	-28.2296	-8200.99	987.78	-9188.77	-7213.21	-5409.85	763.652	-6173.5	-4646.2
								-82.31	-98.999	71.505	-170.504	-27.4941	-8193.42	986.702	-9180.12	-7206.72	-5403.2	762.988	-6166.19	-4640.21
								-82.27	-98.0225	71.6799	-169.702	-26.3425	-8190.49	985.691	-9176.18	-7204.8	-5402.71	763.596	-6166.31	-4639.11
								-82.23	-96.8018	71.1608	-167.963	-25.6409	-8186.71	985.25	-9171.96	-7201.46	-5398.86	763.573	-6162.44	-4635.29
								-82.19	-96.9849	71.118	-168.103	-25.8669	-8182.5	984.746	-9167.24	-7197.75	-5396.91	762.82	-6159.73	-4634.09
								-82.15	-95.5811	71.0662	-166.647	-24.5148	-8178.28	984.126	-9162.41	-7194.16	-5397.89	762.233	-6160.12	-4635.65
								-82.11	-95.5811	71.1188	-166.7	-24.4623	-8173.52	983.549	-9157.07	-7189.97	-5400.02	760.884	-6160.91	-4639.14
								-82.07	-93.811	71.2754	-165.087	-22.5356	-8167.48	982.694	-9150.17	-7184.79	-5397.46	759.6	-6157.06	-4637.86
								-82.03	-92.6514	70.6578	-163.309	-21.9936	-8163.51	982.957	-9146.47	-7180.56	-5393.62	758.744	-6152.36	-4634.87
								-81.99	-93.3228	70.3943	-163.717	-22.9285	-8158.45	982.819	-9141.27	-7175.63	-5392.4	758.888	-6151.28	-4633.51
								-81.95	-96.1914	70.1832	-166.375	-26.0082	-8155.33	982.96	-9138.29	-7172.37	-5389.1	759.277	-6148.38	-4629.82
								-81.91	-97.9004	71.282	-169.182	-26.6184	-8153.38	981.015	-9134.4	-7172.37	-5379.52	759.744	-6139.26	-4619.77
								-81.87	-97.168	71.1032	-168.271	-26.0648	-8145.02	979.61	-9124.63	-7165.41	-5378.6	759.523	-6138.12	-4619.08
								-81.83	-96.7407	70.337	-167.078	-26.4037	-8142.82	979.377	-9122.2	-7163.44	-5374.63	758.907	-6133.54	-4615.73
								-81.79	-97.4731	71.4056	-168.879	-26.0676	-8138.37	978.684	-9117.05	-7159.68	-5369.75	757.735	-6127.49	-4612.02
								-81.75	-97.0459	72.4605	-169.506	-24.5854	-8134.95	978.989	-9113.94	-7155.96	-5369.08	757.109	-6126.19	-4611.97
								-81.71	-95.9473	72.6499	-168.597	-23.2973	-8130.06	979.032	-9109.1	-7151.03	-5369.45	756.68	-6126.13	-4612.77
								-81.67	-99.3652	71.4771	-170.842	-27.8881	-8125.55	978.506	-9104.06	-7147.04	-5367.8	756.673	-6124.47	-4611.12
								-81.63	-101.746	71.8315	-173.577	-29.9141	-8118.41	978.979	-9097.39	-7139.43	-5365.17	754.913	-6120.09	-4610.26
								-81.59	-99.9756	72.9164	-172.892	-27.0592	-8117.25	978.403	-9095.65	-7138.85	-5363.16	754.795	-6117.95	-4608.36
								-81.55	-101.196	73.5174	-174.714	-27.6788	-8112.3	976.749	-9089.05	-7135.56	-5361.39	754.507	-6115.9	-4606.88
								-81.51	-100.281	72.7991	-173.08	-27.4816	-8109.68	975.886	-9085.57	-7133.79	-5358.15	753.421	-6111.58	-4604.73
								-81.47	-98.7549	72.5676	-171.322	-26.1873	-8103.21	975.049	-9078.26	-7128.16	-5358.7	753.848	-6112.55	-4604.86
								-81.43	-95.2148	72.571	-167.786	-22.6438	-8097.96	974.192	-9072.15	-7123.77	-5355.16	754.135	-6109.3	-4601.03
								-81.39	-96.3745	71.2817	-167.656	-25.0928	-8094.3	973.848	-9068.15	-7120.45	-5355.22	752.149	-6107.37	-4603.07
								-81.35	-96.4966	69.9162	-166.413	-26.5804	-8093.32	973.25	-9066.57	-7120.07	-5352.29	751.087	-6103.38	-4601.21
								-81.31	-97.1069	70.1078	-167.215	-26.9991	-8085.14	972.967	-9058.11	-7112.18	-5347.41	750.585	-6098	-4596.83
								-81.27	-99.1211	70.4384	-169.56	-28.6826	-8083.01	971.788	-9054.8	-7111.22	-5341.92	749.562	-6091.48	-4592.36
								-81.23	-99.7925	69.9602	-169.753	-29.8323	-8075.5	972.161	-9047.66	-7103.34	-5335.51	748.807	-6084.32	-4586.7
								-81.19	-99.1211	69.8364	-168.958	-29.2847	-8066.41	971.857	-9038.26	-7094.55	-5332.28	749.343	-6081.62	-4582.93
								-81.15	-96.9849	70.0029	-166.988	-26.982	-8063.23	971.6	-9034.83	-7091.63	-5330.63	749.287	-6079.91	-4581.34
								-81.11	-98.3276	70.3231	-168.651	-28.0046	-8059.39	969.782	-9029.17	-7089.61	-5328.19	748.913	-6077.1	-4579.27
								-81.07	-97.8394	70.4299	-168.269	-27.4095	-8059.02	969.942	-9028.96	-7089.08	-5328.37	749.568	-6077.94	-4578.8
								-81.03	-98.0225	69.7966	-167.819	-28.2258	-8053.77	967.992	-9021.76	-7085.78	-5325.44	749.272	-6074.71	-4576.17
								-80.99	-98.3276	70.1013	-168.429	-28.2263	-8045.9	967.735	-9013.63	-7078.16	-5321.96	748.226	-6070.19	-4573.73
								-80.95	-98.1445	71.5539	-169.698	-26.5907	-8044.19	966.236	-9010.43	-7077.95	-5315.8	747.111	-6062.91	-4568.69
								-80.91	-97.8394	72.453	-170.292	-25.3864	-8041.5	966.663	-9008.17	-7074.84	-5315.92	747.332	-6063.25	-4568.59
								-80.87	-97.8394	72.1032	-169.942	-25.7362	-8034.61	966.15	-9000.76	-7068.46	-5315.67	746.973	-6062.65	-4568.7
								-80.83	-96.3135	70.7301	-167.044	-25.5834	-8030.27	965.363	-8995.64	-7064.91	-5311.28	745.62	-6056.9	-4565.66
								-80.79	-95.0317	70.6047	-165.636	-24.4271	-8023.68	965.244	-8988.93	-7058.44	-5307.56	746.057	-6053.61	-4561.5
								-80.75	-96.9238	70.8528	-167.777	-26.071	-8020.75	965.932	-8986.68	-7054.82	-5305.72	745.601	-6051.33	-4560.12
								-80.71	-96.5576	71.305	-167.863	-25.2526	-8019.1	965.36	-8984.46	-7053.74	-5304.5	743.294	-6047.8	-4561.21
								-80.67	-96.4355	71.5971	-168.033	-24.8385	-8009.4	964.031	-8973.43	-7045.37	-5305.97	741.996	-6047.97	-4563.97
								-80.63	-96.2524	71.2058	-167.458	-25.0466	-8006.47	962.315	-8968.78	-7044.15	-5303.71	741.314	-6045.03	-4562.4
								-80.59	-95.9473	70.0775	-166.025	-25.8698	-7998.96	962.286	-8961.25	-7036.68	-5300.41	740.65	-6041.07	-4559.76
								-80.55	-94.2993	69.0621	-163.361	-25.2372	-7998.23	962.147	-8960.38	-7036.08	-5295.41	740.336	-6035.75	-4555.08
								-80.51	-96.6797	70.6084	-167.288	-26.0713	-7992.98	962.455	-8955.44	-7030.53	-5291.87	740.282	-6032.15	-4551.59
								-80.47	-99.6704	72.3099	-171.98	-27.3605	-7983.7	960.798	-8944.5	-7022.91	-5291.02	739.987	-6031	-4551.03
								-80.43	-99.4263	72.489	-171.915	-26.9373	-7982.54	960.264	-8942.81	-7022.28	-5287.29	739.884	-6027.18	-4547.41
								-80.39	-97.5952	71.3653	-168.961	-26.2299	-7979.61	959.318	-8938.93	-7020.3	-5284	740.186	-6024.18	-4543.81
								-80.35	-98.0835	71.4426	-169.526	-26.6409	-7976.2	959.856	-8936.05	-7016.34	-5280.27	739.801	-6020.07	-4540.47
								-80.31	-96.3745	71.508	-167.882	-24.8665	-7971.07	958.252	-8929.32	-7012.82	-5279.17	739.327	-6018.5	-4539.85
								-80.27	-97.4121	70.6643	-168.076	-26.7478	-7961.3	958.251	-8919.55	-7003.05	-5273.38	739.318	-6012.69	-4534.06
								-80.23	-98.7549	69.9	-168.655	-28.8549	-7957.34	957.227	-8914.56	-7000.11	-5268.49	739.152	-6007.65	-4529.34
								-80.19	-98.6938	70.3782	-169.072	-28.3157	-7952.51	957.002	-8909.52	-6995.51	-5265.01	738.522	-6003.54	-4526.49
								-80.15	-98.6328	70.5904	-169.223	-28.0424	-7948.3	956.621	-8904.92	-6991.68	-5260.74	738.071	-5998.81	-4522.67
								-80.11	-98.2056	70.1156	-168.321	-28.09	-7945.01	955.842	-8900.85	-6989.17	-5261.41	737.68	-5999.09	-4523.73
								-80.07	-98.938	70.6045	-169.542	-28.3335	-7940	954.847	-8894.85	-6985.15	-5258.97	737.546	-5996.52	-4521.43
								-80.03	-101.074	70.7551	-171.829	-30.3192	-7937.56	952.39	-8889.95	-6985.17	-5256.47	737.637	-5994.11	-4518.83
								-79.99	-100.403	70.9763	-171.379	-29.4266	-7936.1	952.14	-8888.24	-6983.96	-5255.07	738.296	-5993.36	-4516.77
								-79.95	-95.5811	70.8141	-166.395	-24.7669	-7932.56	952.037	-8884.59	-6980.52	-5254.27	738.355	-5992.63	-4515.92
								-79.91	-100.159	71.0546	-171.213	-29.1041	-7930.05	952.053	-8882.11	-6978	-5251.59	737.088	-5988.68	-4514.5
								-79.87	-101.624	71.6364	-173.26	-29.9871	-7924.25	951.76	-8876.01	-6972.5	-5244.2	737.189	-5981.39	-4507.01
								-79.83	-98.938	71.4513	-170.389	-27.4867	-7917.85	951.147	-8868.99	-6966.7	-5242.86	736.018	-5978.88	-4506.84
								-79.79	-98.2056	70.9853	-169.191	-27.2202	-7914.61	950.342	-8864.95	-6964.27	-5240.3	735.628	-5975.92	-4504.67
								-79.75	-100.281	70.3903	-170.671	-29.8905	-7909.97	949.843	-8859.82	-6960.13	-5238.34	735.458	-5973.8	-4502.88
								-79.71	-99.9756	71.0849	-171.06	-28.8907	-7906.98	950.342	-8857.32	-6956.64	-5240.48	734.469	-5974.95	-4506.01
								-79.67	-100.586	70.2374	-170.823	-30.3485	-7899.84	949.932	-8849.77	-6949.91	-5236.08	735.458	-5971.54	-4500.63
								-79.63	-101.074	70.1654	-171.24	-30.9088	-7896.73	948.792	-8845.52	-6947.94	-5234.5	734.38	-5968.88	-4500.12
								-79.59	-100.891	69.8503	-170.741	-31.0408	-7890.26	948.923	-8839.18	-6941.34	-5232.54	733.113	-5965.66	-4499.43
								-79.55	-101.257	69.1959	-170.453	-32.0614	-7886.41	948.62	-8835.03	-6937.79	-5231.51	732.811	-5964.32	-4498.7
								-79.51	-98.999	68.8293	-167.828	-30.1698	-7884.22	948.003	-8832.22	-6936.21	-5230.47	732.203	-5962.67	-4498.27
								-79.47	-96.3745	69.3062	-165.681	-27.0683	-7877.08	946.684	-8823.76	-6930.39	-5224.98	732.568	-5957.54	-4492.41
								-79.43	-99.4263	69.4321	-168.858	-29.9941	-7873.78	946.277	-8820.06	-6927.5	-5221.37	732.371	-5953.75	-4489
								-79.39	-98.3276	68.9367	-167.264	-29.391	-7869.14	944.844	-8813.99	-6924.3	-5218.08	731.89	-5949.97	-4486.19
								-79.35	-97.9004	70.031	-167.931	-27.8693	-7868.47	944.896	-8813.37	-6923.57	-5211.79	732.548	-5944.34	-4479.24
								-79.31	-97.7783	70.4481	-168.226	-27.3303	-7863.1	944.674	-8807.77	-6918.42	-5209.47	734.235	-5943.71	-4475.24
								-79.27	-96.8628	69.7638	-166.627	-27.099	-7859.62	943.938	-8803.56	-6915.68	-5207.52	733.653	-5941.17	-4473.87
								-79.23	-98.0835	69.6424	-167.726	-28.4411	-7854	943.454	-8797.46	-6910.55	-5203.19	731.715	-5934.9	-4471.47
								-79.19	-100.281	70.1163	-170.397	-30.1645	-7849.98	942.921	-8792.9	-6907.05	-5200.68	730.848	-5931.53	-4469.84
								-79.15	-97.9614	70.0414	-168.003	-27.92	-7844.91	942.205	-8787.11	-6902.71	-5195.8	730.601	-5926.4	-4465.2
								-79.11	-97.29	70.0116	-167.302	-27.2784	-7839.97	942.211	-8782.18	-6897.76	-5193.12	729.434	-5922.55	-4463.68
								-79.07	-98.938	70.7005	-169.638	-28.2375	-7837.22	942.095	-8779.31	-6895.13	-5186.77	728.389	-5915.16	-4458.38
								-79.03	-100.098	70.3925	-170.49	-29.7052	-7835.08	941.221	-8776.3	-6893.86	-5185.3	727.385	-5912.69	-4457.92
								-78.99	-97.0459	69.9747	-167.021	-27.0712	-7829.77	939.822	-8769.59	-6889.95	-5184.39	726.882	-5911.27	-4457.5
								-78.95	-97.1069	71.276	-168.383	-25.8309	-7826.35	940.136	-8766.49	-6886.22	-5179.32	726.773	-5906.09	-4452.55
								-78.91	-98.5718	71.9213	-170.493	-26.6505	-7821.11	940.038	-8761.14	-6881.07	-5178.53	725.214	-5903.74	-4453.31
								-78.87	-97.229	71.5827	-168.812	-25.6463	-7814.94	939.468	-8754.41	-6875.47	-5176.45	724.855	-5901.31	-4451.6
								-78.83	-96.0693	71.962	-168.031	-24.1073	-7808.96	938.358	-8747.32	-6870.6	-5174.32	724.591	-5898.91	-4449.72
								-78.79	-97.4121	71.493	-168.905	-25.9191	-7806.27	937.327	-8743.6	-6868.95	-5173.46	724.04	-5897.5	-4449.42
								-78.75	-97.9614	70.9832	-168.945	-26.9782	-7800.66	936.967	-8737.63	-6863.69	-5171.33	723.086	-5894.41	-4448.24
								-78.71	-96.5576	70.4377	-166.995	-26.12	-7795.23	937.198	-8732.43	-6858.03	-5172.24	723.055	-5895.3	-4449.19
								-78.67	-96.2524	70.8181	-167.071	-25.4343	-7790.53	936.799	-8727.33	-6853.73	-5171.02	722.496	-5893.52	-4448.52
								-78.63	-99.3042	70.675	-169.979	-28.6292	-7784.91	935.918	-8720.83	-6848.99	-5167.54	722.243	-5889.78	-4445.3
								-78.59	-100.098	70.044	-170.142	-30.0536	-7780.03	935.453	-8715.48	-6844.58	-5165.28	722.069	-5887.35	-4443.21
								-78.55	-96.9238	69.5147	-166.439	-27.4092	-7774.84	935.477	-8710.32	-6839.36	-5163.82	721.207	-5885.02	-4442.61
								-78.51	-96.6797	70.1243	-166.804	-26.5554	-7770.26	936.047	-8706.31	-6834.22	-5160.58	720.752	-5881.34	-4439.83
								-78.47	-96.8018	69.9279	-166.73	-26.8738	-7767.46	934.885	-8702.34	-6832.57	-5158.51	721.429	-5879.94	-4437.08
								-78.43	-97.4121	68.8705	-166.283	-28.5416	-7765.56	933.748	-8699.31	-6831.82	-5154.6	721.926	-5876.53	-4432.68
								-78.39	-96.4966	68.9184	-165.415	-27.5782	-7765.75	933.291	-8699.04	-6832.46	-5151.98	719.78	-5871.76	-4432.2
								-78.35	-95.2148	70.1278	-165.343	-25.0871	-7761.84	932.262	-8694.1	-6829.58	-5148.8	719.711	-5868.51	-4429.09
								-78.31	-96.3135	70.2028	-166.516	-26.1107	-7755.86	932.563	-8688.42	-6823.3	-5146.42	719.805	-5866.23	-4426.62
								-78.27	-95.7642	70.2213	-165.986	-25.5429	-7749.63	931.404	-8681.04	-6818.23	-5143	719.457	-5862.46	-4423.55
								-78.23	-96.0083	69.4485	-165.457	-26.5598	-7747.8	931.025	-8678.83	-6816.78	-5136.78	718.978	-5855.76	-4417.8
								-78.19	-96.9849	69.9105	-166.895	-27.0744	-7743.23	929.509	-8672.73	-6813.72	-5131.53	718.547	-5850.08	-4412.98
								-78.15	-97.1069	70.087	-167.194	-27.0199	-7741.21	929.791	-8671	-6811.42	-5130.92	717.989	-5848.91	-4412.93
								-78.11	-96.0693	70.2603	-166.33	-25.8091	-7739.38	928.453	-8667.83	-6810.93	-5128.97	717.421	-5846.39	-4411.55
								-78.07	-94.4214	69.7641	-164.185	-24.6573	-7736.63	928.801	-8665.43	-6807.83	-5126.71	717.967	-5844.68	-4408.74
								-78.03	-96.3745	69.2056	-165.58	-27.1689	-7731.45	927.439	-8658.88	-6804.01	-5123.84	717.985	-5841.82	-4405.86
								-77.99	-95.6421	69.1707	-164.813	-26.4714	-7726.26	927.433	-8653.69	-6798.82	-5120.79	717.717	-5838.51	-4403.07
								-77.95	-96.4966	69.4605	-165.957	-27.036	-7717.47	926.019	-8643.49	-6791.45	-5115.23	718.145	-5833.38	-4397.09
								-77.91	-94.5435	69.268	-163.811	-25.2755	-7710.69	926.116	-8636.81	-6784.58	-5114.75	717.817	-5832.56	-4396.93
								-77.87	-94.6655	68.2857	-162.951	-26.3798	-7707.76	925.108	-8632.87	-6782.66	-5112.18	717.482	-5829.66	-4394.7
								-77.83	-95.1538	68.1047	-163.259	-27.0491	-7704.59	924.433	-8629.02	-6780.16	-5108.7	717.143	-5825.85	-4391.56
								-77.79	-94.4824	68.3887	-162.871	-26.0938	-7703.31	923.683	-8626.99	-6779.62	-5103.09	716.494	-5819.58	-4386.6
								-77.75	-93.9941	68.4276	-162.422	-25.5665	-7697.75	922.919	-8620.67	-6774.84	-5098.94	715.736	-5814.67	-4383.2
								-77.71	-93.0786	68.2831	-161.362	-24.7955	-7691.28	923.046	-8614.33	-6768.24	-5095.03	715.691	-5810.72	-4379.34
								-77.67	-94.6655	68.1869	-162.852	-26.4787	-7686.1	923.085	-8609.18	-6763.01	-5095.7	715.219	-5810.92	-4380.48
								-77.63	-94.7876	68.4579	-163.245	-26.3297	-7683.96	923.088	-8607.05	-6760.87	-5094.24	714.569	-5808.81	-4379.67
								-77.59	-96.4355	69.2044	-165.64	-27.2311	-7678.95	921.909	-8600.86	-6757.05	-5091.25	714.533	-5805.78	-4376.71
								-77.55	-96.1304	68.2797	-164.41	-27.8507	-7673.22	922.673	-8595.89	-6750.55	-5090.76	713.47	-5804.23	-4377.29
								-77.51	-94.4214	67.9326	-162.354	-26.4888	-7668.21	920.5	-8588.71	-6747.71	-5089.29	711.462	-5800.76	-4377.83
								-77.47	-94.1772	68.9859	-163.163	-25.1913	-7665.28	919.75	-8585.03	-6745.53	-5084.96	711.342	-5796.3	-4373.62
								-77.43	-95.0317	69.1705	-164.202	-25.8613	-7664.37	918.789	-8583.16	-6745.58	-5082.95	711.48	-5794.43	-4371.47
								-77.39	-95.3979	68.2569	-163.655	-27.141	-7661.8	919.198	-8581	-6742.61	-5076.78	710.603	-5787.39	-4366.18
								-77.35	-92.7124	67.6573	-160.37	-25.0551	-7655.46	917.258	-8572.72	-6738.2	-5071.78	709.973	-5781.75	-4361.8
								-77.31	-93.1396	67.503	-160.643	-25.6367	-7650.21	918.055	-8568.26	-6732.15	-5069.58	708.358	-5777.94	-4361.22
								-77.27	-93.75	67.5636	-161.314	-26.1864	-7646.67	917.246	-8563.91	-6729.42	-5071.84	708.388	-5780.23	-4363.45
								-77.23	-93.0176	66.6484	-159.666	-26.3692	-7639.89	917.201	-8557.09	-6722.69	-5067.44	709.803	-5777.25	-4357.64
								-77.19	-93.3838	65.6702	-159.054	-27.7136	-7634.89	916.57	-8551.46	-6718.32	-5063.54	709.776	-5773.31	-4353.76
								-77.15	-93.2007	65.9703	-159.171	-27.2304	-7628.36	915.936	-8544.29	-6712.42	-5059.2	709.111	-5768.32	-4350.09
								-77.11	-93.2007	66.6232	-159.824	-26.5775	-7625.85	914.705	-8540.56	-6711.15	-5058.47	708.149	-5766.62	-4350.32
								-77.07	-91.3696	67.2543	-158.624	-24.1153	-7625	915.143	-8540.14	-6709.86	-5055.66	708.171	-5763.83	-4347.49
								-77.03	-91.98	66.4283	-158.408	-25.5517	-7618.41	913.369	-8531.78	-6705.04	-5051.33	707.455	-5758.79	-4343.88
								-76.99	-91.8579	65.7954	-157.653	-26.0626	-7616.7	913.681	-8530.38	-6703.02	-5046.33	706.529	-5752.85	-4339.8
								-76.95	-93.2007	66.1101	-159.311	-27.0906	-7609.31	913.065	-8522.38	-6696.25	-5044.13	706.192	-5750.32	-4337.94
								-76.91	-93.1396	65.9368	-159.077	-27.2028	-7604.74	912.561	-8517.3	-6692.18	-5037.84	706.785	-5744.63	-4331.06
								-76.87	-90.5151	65.5747	-156.09	-24.9405	-7600.77	911.136	-8511.91	-6689.63	-5039.55	705.623	-5745.17	-4333.93
								-76.83	-90.0269	65.7864	-155.813	-24.2404	-7596.31	911.716	-8508.03	-6684.6	-5041.32	705.077	-5746.4	-4336.24
								-76.79	-92.5293	66.0057	-158.535	-26.5236	-7590.7	910.771	-8501.47	-6679.93	-5037.9	705.303	-5743.21	-4332.6
								-76.75	-94.2383	66.2276	-160.466	-28.0106	-7584.96	911.466	-8496.43	-6673.5	-5035.64	704.289	-5739.93	-4331.36
								-76.71	-91.7969	66.3387	-158.136	-25.4582	-7579.9	910.452	-8490.35	-6669.44	-5032.53	702.793	-5735.32	-4329.74
								-76.67	-91.98	66.95	-158.93	-25.03	-7576.9	909.62	-8486.52	-6667.29	-5026	703	-5729	-4323
								-76.63	-92.7124	67.2149	-159.927	-25.4975	-7572.81	908.758	-8481.57	-6664.06	-5022.89	702.937	-5725.83	-4319.95
								-76.59	-91.6138	66.8463	-158.46	-24.7674	-7567.5	908.889	-8476.39	-6658.62	-5020.63	702.672	-5723.3	-4317.96
								-76.55	-90.3931	65.351	-155.744	-25.042	-7563.78	907.462	-8471.24	-6656.32	-5013.98	701.764	-5715.74	-4312.21
								-76.51	-92.2241	65.4865	-157.711	-26.7376	-7559.33	907.115	-8466.44	-6652.21	-5011.17	700.899	-5712.07	-4310.27
								-76.47	-92.4072	66.7522	-159.16	-25.655	-7554.93	905.991	-8460.92	-6648.94	-5008.18	700.917	-5709.1	-4307.26
								-76.43	-92.3462	66.9624	-159.309	-25.3838	-7549.68	905.752	-8455.43	-6643.93	-5007.14	700.627	-5707.77	-4306.51
								-76.39	-92.4072	65.7845	-158.192	-26.6227	-7545.04	905.359	-8450.4	-6639.69	-5004.39	700.913	-5705.31	-4303.48
								-76.35	-93.811	66.3032	-160.114	-27.5078	-7540.16	905.628	-8445.79	-6634.53	-4998.54	700.273	-5698.81	-4298.26
								-76.31	-90.8203	67.4339	-158.254	-23.3864	-7537.23	904.885	-8442.12	-6632.35	-4997.07	699.704	-5696.77	-4297.37
								-76.27	-91.8579	67.4401	-159.298	-24.4178	-7530.09	904.762	-8434.85	-6625.33	-4993.9	699.558	-5693.45	-4294.34
								-76.23	-91.6748	66.7399	-158.415	-24.9349	-7526.18	904.25	-8430.43	-6621.93	-4994.45	700.676	-5695.12	-4293.77
								-76.19	-91.9189	66.9293	-158.848	-24.9896	-7521.3	903.815	-8425.12	-6617.49	-4996.4	700.285	-5696.68	-4296.11
								-76.15	-92.8955	66.732	-159.627	-26.1635	-7518.86	903.508	-8422.37	-6615.35	-4996.03	699.026	-5695.06	-4297.01
								-76.11	-91.98	66.1231	-158.103	-25.8569	-7516.42	902.641	-8419.06	-6613.78	-4997.92	698.592	-5696.52	-4299.33
								-76.07	-91.0645	65.7432	-156.808	-25.3213	-7513.24	901.407	-8414.65	-6611.84	-4996.77	697.169	-5693.93	-4299.6
								-76.03	-90.8813	66.1186	-157	-24.7628	-7506.77	901.945	-8408.72	-6604.83	-4993.9	696.472	-5690.37	-4297.42
								-75.99	-90.332	65.74	-156.072	-24.592	-7500.12	901.942	-8402.06	-6598.18	-4989.01	696.107	-5685.12	-4292.91
								-75.95	-88.6841	65.0201	-153.704	-23.664	-7496.46	901.009	-8397.47	-6595.45	-4985.11	695.335	-5680.44	-4289.77
								-75.91	-89.7827	66.7714	-156.554	-23.0113	-7491.46	900.314	-8391.77	-6591.14	-4982.85	694.105	-5676.95	-4288.74
								-75.87	-90.332	66.7216	-157.054	-23.6104	-7490.84	900.065	-8390.91	-6590.78	-4982.24	693.488	-5675.73	-4288.75
								-75.83	-90.8813	65.5974	-156.479	-25.284	-7483.46	898.575	-8382.03	-6584.88	-4983.4	695.26	-5678.66	-4288.14
								-75.79	-89.1113	66.2154	-155.327	-22.8959	-7481.14	897.938	-8379.08	-6583.2	-4980.71	695.438	-5676.15	-4285.27
								-75.75	-89.4775	67.4452	-156.923	-22.0323	-7479.43	897.066	-8376.5	-6582.36	-4977.05	693.212	-5670.26	-4283.84
								-75.71	-90.5151	67.7246	-158.24	-22.7905	-7476.01	897.566	-8373.58	-6578.45	-4974.98	692.286	-5667.26	-4282.69
								-75.67	-93.0176	66.4201	-159.438	-26.5975	-7468.2	896.484	-8364.68	-6571.72	-4974.98	691.93	-5666.91	-4283.05
								-75.63	-94.4214	66.1313	-160.553	-28.2901	-7466.06	896.305	-8362.37	-6569.76	-4970.58	692.878	-5663.46	-4277.7
								-75.59	-92.041	66.7956	-158.837	-25.2454	-7459.9	895.427	-8355.33	-6564.47	-4964.72	692.421	-5657.14	-4272.3
								-75.55	-90.7593	66.7333	-157.493	-24.0259	-7459.05	895.294	-8354.34	-6563.75	-4961.18	692.081	-5653.26	-4269.1
								-75.51	-92.5903	67.6899	-160.28	-24.9004	-7452.15	894.515	-8346.66	-6557.63	-4957.46	691.322	-5648.78	-4266.14
								-75.47	-95.0928	68.421	-163.514	-26.6718	-7445.8	894.577	-8340.38	-6551.22	-4952.27	691.308	-5643.58	-4260.96
								-75.43	-93.9331	67.9342	-161.867	-25.9989	-7441.35	893.948	-8335.29	-6547.4	-4947.75	692.081	-5639.83	-4255.67
								-75.39	-92.7734	67.5125	-160.286	-25.2609	-7433.65	893.285	-8326.94	-6540.37	-4946.53	691.766	-5638.3	-4254.77
								-75.35	-94.6045	68.0736	-162.678	-26.5308	-7430.85	892.697	-8323.54	-6538.15	-4942.5	691.19	-5633.69	-4251.31
								-75.31	-95.3979	67.938	-163.336	-27.46	-7424.01	892.219	-8316.23	-6531.79	-4939.45	690.79	-5630.24	-4248.66
								-75.27	-94.7876	67.3215	-162.109	-27.4661	-7421.14	891.793	-8312.93	-6529.35	-4938.84	690.724	-5629.57	-4248.12
								-75.23	-92.8955	67.8489	-160.744	-25.0466	-7416.08	890.507	-8306.58	-6525.57	-4937.38	690.446	-5627.82	-4246.93
								-75.19	-90.6372	68.3238	-158.961	-22.3134	-7412.96	890.51	-8303.47	-6522.45	-4935.73	689.984	-5625.71	-4245.75
								-75.15	-91.6138	67.9717	-159.585	-23.642	-7410.04	889.888	-8299.92	-6520.15	-4933.23	689.949	-5623.18	-4243.28
								-75.11	-93.9331	68.849	-162.782	-25.0841	-7408.81	889.799	-8298.61	-6519.01	-4934.39	689.158	-5623.55	-4245.23
								-75.07	-94.8486	69.9604	-164.809	-24.8883	-7405.27	888.887	-8294.16	-6516.39	-4933.17	687.487	-5620.65	-4245.68
								-75.03	-95.8252	68.8983	-164.724	-26.9269	-7402.1	888.491	-8290.59	-6513.61	-4930.73	687.081	-5617.81	-4243.64
								-74.99	-94.2383	68.3374	-162.576	-25.9009	-7395.39	887.921	-8283.31	-6507.46	-4929.93	687.537	-5617.47	-4242.39
								-74.95	-92.2241	69.0313	-161.255	-23.1928	-7393.07	887.816	-8280.88	-6505.25	-4925.9	686.409	-5612.31	-4239.49
								-74.91	-94.0552	69.4223	-163.477	-24.6328	-7387.21	887.566	-8274.77	-6499.64	-4920.96	685.636	-5606.6	-4235.32
								-74.87	-95.0928	69.1811	-164.274	-25.9116	-7383.24	886.272	-8269.51	-6496.97	-4919.07	686.013	-5605.08	-4233.06
								-74.83	-96.7407	69.4843	-166.225	-27.2564	-7378.72	885.607	-8264.33	-6493.12	-4918.09	687.014	-5605.1	-4231.08
								-74.79	-92.5293	68.6352	-161.165	-23.8941	-7373.72	884.246	-8257.97	-6489.47	-4914.79	687.793	-5602.59	-4227
								-74.75	-90.5151	68.3798	-158.895	-22.1353	-7370.18	884.373	-8254.55	-6485.81	-4912.72	687.273	-5599.99	-4225.45
								-74.71	-92.1631	69.1004	-161.263	-23.0627	-7366.52	882.8	-8249.32	-6483.72	-4910.1	684.82	-5594.92	-4225.27
								-74.67	-93.2617	69.0395	-162.301	-24.2222	-7363.65	883.341	-8246.99	-6480.31	-4905.4	684.674	-5590.07	-4220.72
								-74.63	-92.041	68.4311	-160.472	-23.6099	-7357.54	881.946	-8239.49	-6475.6	-4900.63	685.613	-5586.25	-4215.02
								-74.59	-91.98	67.5774	-159.557	-24.4025	-7355.77	882.146	-8237.92	-6473.63	-4896.73	685.225	-5581.95	-4211.5
								-74.55	-91.0034	67.8295	-158.833	-23.174	-7350.28	881.709	-8231.99	-6468.57	-4895.39	684.828	-5580.21	-4210.56
								-74.51	-90.9424	67.5412	-158.483	-23.4012	-7348.88	880.454	-8229.33	-6468.42	-4889.77	684.843	-5574.61	-4204.93
								-74.47	-90.0269	67.3051	-157.332	-22.7218	-7342.53	879.464	-8221.99	-6463.06	-4890.32	684.902	-5575.22	-4205.42
								-74.43	-93.5669	66.0349	-159.602	-27.532	-7338.44	879.89	-8218.33	-6458.55	-4887.09	684.793	-5571.88	-4202.29
								-74.39	-92.7124	66.4023	-159.115	-26.3101	-7337.04	879.826	-8216.86	-6457.21	-4882.93	685.008	-5567.94	-4197.93
								-74.35	-91.6138	67.5165	-159.13	-24.0973	-7332.34	879.074	-8211.41	-6453.26	-4880.37	685.365	-5565.74	-4195.01
								-74.31	-92.7124	67.3228	-160.035	-25.3896	-7325.87	880.159	-8206.03	-6445.71	-4879.52	684.044	-5563.56	-4195.47
								-74.27	-91.98	66.0815	-158.061	-25.8985	-7321.23	879.156	-8200.38	-6442.07	-4875.24	682.977	-5558.22	-4192.27
								-74.23	-91.5527	64.9091	-156.462	-26.6437	-7318.42	878.973	-8197.39	-6439.45	-4872.01	683.281	-5555.29	-4188.73
								-74.19	-87.2803	65.4955	-152.776	-21.7847	-7310.55	878.073	-8188.62	-6432.47	-4867.98	682.618	-5550.6	-4185.36
								-74.15	-87.9517	65.8984	-153.85	-22.0533	-7306.76	877.927	-8184.69	-6428.84	-4864.81	681.266	-5546.07	-4183.54
								-74.11	-90.0269	65.5994	-155.626	-24.4275	-7301.15	876.89	-8178.04	-6424.26	-4860.66	679.746	-5540.4	-4180.91
								-74.07	-90.6982	65.1572	-155.855	-25.5411	-7297.06	876.644	-8173.7	-6420.41	-4858.09	678.48	-5536.57	-4179.61
								-74.03	-90.21	65.1783	-155.388	-25.0317	-7293.15	876.267	-8169.42	-6416.88	-4854.8	678.791	-5533.59	-4176.01
								-73.99	-89.2334	65.4162	-154.65	-23.8172	-7289.31	874.582	-8163.89	-6414.73	-4852.54	678.748	-5531.29	-4173.79
								-73.95	-89.8438	65.8497	-155.693	-23.9941	-7286.5	874.321	-8160.82	-6412.18	-4852.42	677.734	-5530.15	-4174.68
								-73.91	-90.21	66.4655	-156.675	-23.7445	-7280.15	873.921	-8154.07	-6406.23	-4850.95	677.361	-5528.31	-4173.59
								-73.87	-90.21	66.5226	-156.732	-23.6874	-7278.26	873.63	-8151.89	-6404.63	-4850.04	677.262	-5527.3	-4172.77
								-73.83	-90.8813	67.2194	-158.101	-23.662	-7273.86	872.548	-8146.41	-6401.32	-4849.43	676.477	-5525.9	-4172.95
								-73.79	-91.7358	67.7323	-159.468	-24.0036	-7271.06	873.18	-8144.24	-6397.88	-4849.06	675.818	-5524.88	-4173.24
								-73.75	-91.6748	68.0262	-159.701	-23.6486	-7265.75	871.813	-8137.56	-6393.93	-4843.99	675.502	-5519.5	-4168.49
								-73.71	-89.8438	67.9272	-157.771	-21.9166	-7262.08	871.653	-8133.74	-6390.43	-4841.8	675.456	-5517.25	-4166.34
								-73.67	-90.6982	67.2605	-157.959	-23.4378	-7257.26	871.524	-8128.79	-6385.74	-4839.97	675.316	-5515.28	-4164.65
								-73.63	-91.9189	67.0203	-158.939	-24.8986	-7249.27	871.101	-8120.37	-6378.17	-4834.29	675.132	-5509.42	-4159.16
								-73.59	-90.3931	67.056	-157.449	-23.337	-7242.68	870.593	-8113.27	-6372.08	-4830.87	674.296	-5505.17	-4156.58
								-73.55	-88.8672	66.9784	-155.846	-21.8888	-7239.32	869.099	-8108.42	-6370.22	-4830.63	673.284	-5503.91	-4157.34
								-73.51	-86.1816	67.1976	-153.379	-18.9841	-7235.35	869.273	-8104.63	-6366.08	-4828.92	673.276	-5502.2	-4155.64
								-73.47	-91.2476	67.7446	-158.992	-23.503	-7228.7	868.869	-8097.57	-6359.83	-4826.9	673.253	-5500.16	-4153.65
								-73.43	-91.9189	68.1275	-160.046	-23.7914	-7225.95	868.761	-8094.71	-6357.19	-4825.81	672.374	-5498.18	-4153.43
								-73.39	-91.1865	67.5852	-158.772	-23.6013	-7219.12	867.754	-8086.87	-6351.36	-4821.23	672.416	-5493.64	-4148.81
								-73.35	-88.1348	66.9357	-155.07	-21.1991	-7215.27	867.544	-8082.81	-6347.73	-4815.67	672.19	-5487.86	-4143.48
								-73.31	-88.7451	66.5146	-155.26	-22.2305	-7211.06	867.432	-8078.49	-6343.63	-4808.04	672.029	-5480.07	-4136.02
								-73.27	-91.0645	67.1311	-158.196	-23.9333	-7206.24	868.14	-8074.38	-6338.1	-4801.09	672.401	-5473.49	-4128.69
								-73.23	-89.7827	67.1449	-156.928	-22.6379	-7200.38	865.193	-8065.57	-6335.19	-4798.83	673.217	-5472.04	-4125.61
								-73.19	-87.2803	66.374	-153.654	-20.9062	-7197.57	864.857	-8062.43	-6332.71	-4799.68	672.513	-5472.2	-4127.17
								-73.15	-86.4258	66.4053	-152.831	-20.0205	-7191.89	862.861	-8054.76	-6329.03	-4790.95	671.513	-5462.47	-4119.44
								-73.11	-89.4775	67.4464	-156.924	-22.0312	-7187.26	863.106	-8050.36	-6324.15	-4785.58	669.972	-5455.55	-4115.61
								-73.07	-90.6372	67.8209	-158.458	-22.8163	-7183.96	862.728	-8046.69	-6321.23	-4783.33	670.412	-5453.74	-4112.91
								-73.03	-89.2944	66.3494	-155.644	-22.945	-7180.18	862.373	-8042.55	-6317.8	-4783.45	669.643	-5453.09	-4113.8
								-72.99	-87.4023	64.9127	-152.315	-22.4896	-7175.9	860.97	-8036.87	-6314.93	-4781.8	669.297	-5451.1	-4112.5
								-72.95	-86.6699	65.7644	-152.434	-20.9055	-7172.24	861.371	-8033.61	-6310.87	-4778.5	668.879	-5447.38	-4109.62
								-72.91	-87.4023	66.321	-153.723	-21.0813	-7165.65	861.662	-8027.31	-6303.99	-4776.31	668.142	-5444.45	-4108.16
								-72.87	-86.792	66.5462	-153.338	-20.2458	-7163.39	860.677	-8024.07	-6302.71	-4774.48	668.886	-5443.36	-4105.59
								-72.83	-88.0737	65.912	-153.986	-22.1617	-7159.67	860.407	-8020.07	-6299.26	-4765.08	669.234	-5434.31	-4095.84
								-72.79	-87.5244	66.763	-154.287	-20.7614	-7154.17	859.503	-8013.68	-6294.67	-4757.57	668.484	-5426.05	-4089.08
								-72.75	-87.8906	66.9008	-154.791	-20.9899	-7150.27	858.815	-8009.08	-6291.45	-4754.39	668.045	-5422.44	-4086.35
								-72.71	-87.0361	66.9051	-153.941	-20.131	-7147.22	858.532	-8005.75	-6288.68	-4751.28	668.044	-5419.33	-4083.24
								-72.67	-87.4634	65.5766	-153.04	-21.8868	-7141.6	857.837	-7999.44	-6283.76	-4750.91	667.523	-5418.44	-4083.39
								-72.63	-88.4399	65.3588	-153.799	-23.0812	-7141.36	857.609	-7998.97	-6283.75	-4747.44	666.232	-5413.67	-4081.2
								-72.59	-87.4634	65.3581	-152.821	-22.1053	-7137.33	856.635	-7993.96	-6280.69	-4744.2	666.226	-5410.43	-4077.98
								-72.55	-86.1206	64.6674	-150.788	-21.4532	-7134.83	855.967	-7990.79	-6278.86	-4740.66	666.187	-5406.85	-4074.48
								-72.51	-86.853	64.7488	-151.602	-22.1042	-7130.07	855.451	-7985.52	-6274.61	-4739.81	665.605	-5405.41	-4074.2
								-72.47	-87.2192	65.8531	-153.072	-21.3661	-7127.87	855.103	-7982.97	-6272.77	-4739.75	664.978	-5404.72	-4074.77
								-72.43	-87.9517	65.9117	-153.863	-22.0399	-7122.62	854.619	-7977.24	-6268	-4738.83	664.565	-5403.4	-4074.27
								-72.39	-88.562	65.238	-153.8	-23.3241	-7121.46	853.747	-7975.21	-6267.71	-4739.56	663.931	-5403.49	-4075.63
								-72.35	-86.6699	65.1548	-151.825	-21.5152	-7118.16	852.618	-7970.78	-6265.55	-4739.56	663.375	-5402.94	-4076.19
								-72.31	-87.2803	65.996	-153.276	-21.2843	-7114.26	852.033	-7966.29	-6262.22	-4735.23	661.481	-5396.71	-4073.75
								-72.27	-86.792	65.8625	-152.655	-20.9295	-7109.74	852.85	-7962.59	-6256.89	-4729.92	660.744	-5390.66	-4069.18
								-72.23	-89.1724	65.166	-154.338	-24.0064	-7107.12	851.912	-7959.03	-6255.2	-4728.76	660.043	-5388.8	-4068.72
								-72.19	-89.2334	66.3555	-155.589	-22.8779	-7098.82	850.958	-7949.77	-6247.86	-4722.9	659.9	-5382.8	-4063
								-72.15	-88.9282	66.3236	-155.252	-22.6046	-7095.09	850.504	-7945.6	-6244.59	-4715.15	659.24	-5374.39	-4055.91
								-72.11	-89.4165	66.1431	-155.56	-23.2734	-7091.61	849.85	-7941.46	-6241.76	-4714.97	659.676	-5374.64	-4055.29
								-72.07	-90.271	66.0725	-156.344	-24.1985	-7088.01	849.469	-7937.48	-6238.54	-4709.53	660.696	-5370.23	-4048.84
								-72.03	-88.6841	65.2016	-153.886	-23.4825	-7083.86	847.87	-7931.73	-6235.99	-4708.37	659.664	-5368.04	-4048.71
								-71.99	-90.0269	65.6008	-155.628	-24.426	-7080.93	847.214	-7928.15	-6233.72	-4707.76	659.012	-5366.78	-4048.75
								-71.95	-88.3789	65.076	-153.455	-23.3029	-7072.75	847.057	-7919.81	-6225.7	-4704.53	659.793	-5364.32	-4044.74
								-71.91	-89.1724	65.0742	-154.247	-24.0981	-7069.64	847.146	-7916.79	-6222.5	-4701.05	658.106	-5359.16	-4042.94
								-71.87	-88.4399	65.318	-153.758	-23.1219	-7063.48	846.62	-7910.1	-6216.86	-4695.01	657.008	-5352.02	-4038
								-71.83	-85.144	64.5099	-149.654	-20.6341	-7060.97	846.747	-7907.72	-6214.23	-4694.34	656.213	-5350.55	-4038.12
								-71.79	-86.9751	64.2573	-151.232	-22.7178	-7058.53	845.462	-7903.99	-6213.07	-4696.96	655.228	-5352.19	-4041.73
								-71.75	-86.0596	63.1059	-149.166	-22.9536	-7052.67	845.057	-7897.73	-6207.62	-4693.97	654.303	-5348.27	-4039.67
								-71.71	-86.3037	63.9849	-150.289	-22.3188	-7049.32	844.325	-7893.64	-6204.99	-4690.37	653.856	-5344.22	-4036.51
								-71.67	-85.083	64.3079	-149.391	-20.7751	-7045.04	844.473	-7889.52	-6200.57	-4687.01	653.452	-5340.46	-4033.56
								-71.63	-86.1816	63.8483	-150.03	-22.3334	-7039.06	843.388	-7882.45	-6195.67	-4683.41	652.512	-5335.92	-4030.9
								-71.59	-87.7686	64.9702	-152.739	-22.7983	-7036.01	842.175	-7878.19	-6193.84	-4680.85	651.595	-5332.44	-4029.25
								-71.55	-88.0127	65.4177	-153.43	-22.595	-7030.52	841.845	-7872.36	-6188.67	-4679.5	651.253	-5330.76	-4028.25
								-71.51	-88.6841	66.3405	-155.025	-22.3435	-7026.06	841.866	-7867.93	-6184.2	-4677.67	650.602	-5328.28	-4027.07
								-71.47	-86.6699	66.5891	-153.259	-20.0808	-7024.9	841.215	-7866.12	-6183.69	-4678.28	649.751	-5328.03	-4028.53
								-71.43	-86.9751	64.6511	-151.626	-22.324	-7018.19	841.15	-7859.34	-6177.04	-4677.67	649.538	-5327.21	-4028.13
								-71.39	-87.8296	64.6272	-152.457	-23.2024	-7014.65	839.523	-7854.17	-6175.13	-4675.72	648.554	-5324.27	-4027.17
								-71.35	-85.144	65.2535	-150.398	-19.8906	-7008.85	839.251	-7848.1	-6169.6	-4675.78	647.898	-5323.68	-4027.88
								-71.31	-86.731	65.8419	-152.573	-20.889	-7003.91	838.625	-7842.53	-6165.28	-4671.33	648.3	-5319.63	-4023.03
								-71.27	-88.623	66.6413	-155.264	-21.9817	-7001.65	838.95	-7840.6	-6162.7	-4668.88	648.075	-5316.96	-4020.81
								-71.23	-86.9141	65.9231	-152.837	-20.991	-6996.58	838.834	-7835.42	-6157.75	-4664	647.465	-5311.47	-4016.54
								-71.19	-87.4634	65.0542	-152.518	-22.4091	-6992.19	837.643	-7829.83	-6154.54	-4659.42	645.932	-5305.36	-4013.49
								-71.15	-88.0737	64.9822	-153.056	-23.0916	-6986.02	836.223	-7822.25	-6149.8	-4657.84	645.154	-5302.99	-4012.68
								-71.11	-86.3037	64.1772	-150.481	-22.1265	-6982.12	835.998	-7818.11	-6146.12	-4658.26	644.839	-5303.1	-4013.43
								-71.07	-86.5479	64.6002	-151.148	-21.9477	-6977.84	835.398	-7813.24	-6142.45	-4657.23	644.796	-5302.02	-4012.43
								-71.03	-84.6558	64.1067	-148.762	-20.549	-6971.07	834.934	-7806	-6136.14	-4654.05	644.91	-5298.96	-4009.14
								-70.99	-85.9375	63.6322	-149.57	-22.3053	-6968.99	833.481	-7802.47	-6135.51	-4649.84	645.251	-5295.09	-4004.59
								-70.95	-85.5103	64.3751	-149.885	-21.1351	-6963.38	833.313	-7796.69	-6130.07	-4644.65	644.559	-5289.21	-4000.09
								-70.91	-84.0454	63.9742	-148.02	-20.0712	-6959.66	832.207	-7791.86	-6127.45	-4638.12	643.603	-5281.73	-3994.52
								-70.87	-84.4116	64.1676	-148.579	-20.244	-6957.46	832.377	-7789.84	-6125.08	-4630.86	644.751	-5275.61	-3986.11
								-70.83	-85.3882	64.344	-149.732	-21.0442	-6951.54	831.644	-7783.18	-6119.89	-4628.66	645.082	-5273.74	-3983.58
								-70.79	-83.6182	62.6704	-146.289	-20.9477	-6947.08	831.283	-7778.37	-6115.8	-4625.37	643.854	-5269.22	-3981.51
								-70.75	-83.6182	62.8764	-146.495	-20.7417	-6939.51	830.435	-7769.95	-6109.08	-4627.99	643.057	-5271.05	-3984.93
								-70.71	-85.3882	63.0812	-148.469	-22.3069	-6933.78	830.459	-7764.24	-6103.32	-4624.63	642.802	-5267.44	-3981.83
								-70.67	-86.731	63.6207	-150.352	-23.1103	-6932.37	829.677	-7762.05	-6102.7	-4619.87	642.294	-5262.17	-3977.58
								-70.63	-87.1582	64.7824	-151.941	-22.3759	-6928.83	830.284	-7759.12	-6098.55	-4617.31	642.435	-5259.74	-3974.88
								-70.59	-87.8906	64.2085	-152.099	-23.6821	-6923.34	829.672	-7753.01	-6093.67	-4614.99	642.893	-5257.88	-3972.1
								-70.55	-89.1724	63.0913	-152.264	-26.081	-6919.07	829.402	-7748.47	-6089.67	-4614.93	642.483	-5257.41	-3972.45
								-70.51	-88.8062	63.9271	-152.733	-24.879	-6914	827.882	-7741.88	-6086.12	-4611.02	642.681	-5253.7	-3968.34
								-70.47	-87.5854	64.4727	-152.058	-23.1128	-6910.46	828.105	-7738.57	-6082.36	-4606.26	642.934	-5249.2	-3963.33
								-70.43	-86.3037	64.2474	-150.551	-22.0563	-6903.75	828.369	-7732.12	-6075.38	-4604.31	642.84	-5247.15	-3961.47
								-70.39	-87.6465	64.6449	-152.291	-23.0016	-6900.94	827.342	-7728.28	-6073.6	-4601.5	642.92	-5244.42	-3958.58
								-70.35	-87.5244	63.8033	-151.328	-23.7211	-6893.8	826.489	-7720.29	-6067.31	-4593.08	642.831	-5235.91	-3950.25
								-70.31	-84.4116	62.9127	-147.324	-21.4989	-6891.72	826.108	-7717.83	-6065.62	-4589.66	642.296	-5231.96	-3947.36
								-70.27	-85.5713	63.5788	-149.15	-21.9925	-6887.27	826.237	-7713.51	-6061.03	-4589.23	641.688	-5230.92	-3947.55
								-70.23	-85.9375	64.2478	-150.185	-21.6897	-6881.04	825.102	-7706.14	-6055.94	-4587.89	641.13	-5229.02	-3946.76
								-70.19	-84.7168	63.2724	-147.989	-21.4443	-6878.91	824.327	-7703.23	-6054.58	-4586.61	640.393	-5227	-3946.22
								-70.15	-85.2661	63.8665	-149.133	-21.3996	-6872.38	823.582	-7695.96	-6048.79	-4583.8	639.148	-5222.95	-3944.65
								-70.11	-85.2051	64.7219	-149.927	-20.4832	-6871.77	823.088	-7694.85	-6048.68	-4580.2	638.458	-5218.66	-3941.74
								-70.07	-86.1206	64.469	-150.59	-21.6516	-6865.23	822.6	-7687.83	-6042.63	-4578.74	637.997	-5216.73	-3940.74
								-70.03	-85.6934	63.2531	-148.946	-22.4403	-6861.69	822.444	-7684.14	-6039.25	-4579.77	637.622	-5217.39	-3942.15
								-69.99	-85.2051	63.4005	-148.606	-21.8046	-6858.34	821.445	-7679.78	-6036.89	-4577.94	637.105	-5215.05	-3940.84
								-69.95	-83.5571	63.3458	-146.903	-20.2113	-6855.16	820.194	-7675.36	-6034.97	-4572.27	637.113	-5209.38	-3935.15
								-69.91	-83.8013	62.2822	-146.083	-21.5191	-6849.91	819.287	-7669.2	-6030.63	-4569.89	635.98	-5205.87	-3933.91
								-69.87	-83.6792	62.2991	-145.978	-21.3801	-6842.83	819.103	-7661.94	-6023.73	-4569.64	634.721	-5204.36	-3934.92
								-69.83	-82.0923	62.6118	-144.704	-19.4805	-6840.58	818.932	-7659.51	-6021.64	-4568.42	634.638	-5203.06	-3933.78
								-69.79	-81.9702	62.1448	-144.115	-19.8254	-6839.11	818.415	-7657.53	-6020.7	-4563.6	634.091	-5197.69	-3929.51
								-69.75	-80.0171	61.1531	-141.17	-18.864	-6837.46	817.671	-7655.13	-6019.79	-4559.39	634.062	-5193.45	-3925.33
								-69.71	-81.8481	60.8553	-142.703	-20.9928	-6831.85	817.228	-7649.08	-6014.62	-4554.57	633.426	-5187.99	-3921.14
								-69.67	-82.8247	61.5725	-144.397	-21.2522	-6826.66	816.71	-7643.37	-6009.95	-4552.12	632.279	-5184.4	-3919.84
								-69.63	-81.543	61.3042	-142.847	-20.2388	-6819.4	817.453	-7636.85	-6001.94	-4551.64	632.078	-5183.71	-3919.56
								-69.59	-82.7026	61.7029	-144.405	-20.9997	-6814.51	816.606	-7631.12	-5997.91	-4548.1	631.955	-5180.05	-3916.14
								-69.55	-82.3364	61.5593	-143.896	-20.7772	-6811.52	815.554	-7627.08	-5995.97	-4547.91	631.966	-5179.88	-3915.95
								-69.51	-81.8481	60.6894	-142.538	-21.1587	-6806.52	814.251	-7620.77	-5992.27	-4545.59	631.442	-5177.03	-3914.15
								-69.47	-79.895	61.0305	-140.925	-18.8645	-6802.73	813.754	-7616.49	-5988.98	-4541.32	631.157	-5172.48	-3910.16
								-69.43	-82.0923	61.9634	-144.056	-20.1289	-6798.46	813.311	-7611.77	-5985.15	-4540.1	630.154	-5170.26	-3909.95
								-69.39	-82.5806	62.2026	-144.783	-20.378	-6797.12	813.028	-7610.15	-5984.09	-4539.61	628.543	-5168.15	-3911.07
								-69.35	-82.5195	61.7299	-144.249	-20.7896	-6791.38	812.425	-7603.81	-5978.96	-4538.15	628.062	-5166.21	-3910.09
								-69.31	-83.1299	62.8476	-145.977	-20.2823	-6787.6	811.327	-7598.92	-5976.27	-4532.35	627.523	-5159.87	-3904.83
								-69.27	-84.0454	63.9614	-148.007	-20.084	-6784.85	811.304	-7596.16	-5973.55	-4527.95	626.611	-5154.57	-3901.34
								-69.23	-85.3882	63.1035	-148.492	-22.2846	-6779.6	810.657	-7590.26	-5968.94	-4524.9	626.694	-5151.6	-3898.21
								-69.19	-83.8623	63.4458	-147.308	-20.4165	-6776.73	809.819	-7586.55	-5966.91	-4519.35	626.905	-5146.25	-3892.44
								-69.15	-84.5337	63.512	-148.046	-21.0216	-6772.58	808.551	-7581.13	-5964.03	-4515.81	625.35	-5141.16	-3890.46
								-69.11	-84.2896	62.5035	-146.793	-21.7861	-6766.48	808.542	-7575.02	-5957.94	-4517.09	624.518	-5141.61	-3892.57
								-69.07	-85.8765	62.6735	-148.55	-23.2029	-6763.79	807.922	-7571.72	-5955.87	-4516.6	623.877	-5140.48	-3892.72
								-69.03	-84.9609	62.8393	-147.8	-22.1216	-6757.87	807.583	-7565.46	-5950.29	-4515.81	624.423	-5140.23	-3891.38
								-68.99	-83.313	62.9325	-146.245	-20.3805	-6752.01	807.543	-7559.56	-5944.47	-4514.71	625.641	-5140.35	-3889.07
								-68.95	-83.8623	62.9591	-146.821	-20.9032	-6748.66	807.59	-7556.25	-5941.07	-4511.96	625.965	-5137.93	-3886
								-68.91	-85.6934	63.739	-149.432	-21.9544	-6746.4	806.249	-7552.65	-5940.15	-4512.88	624.2	-5137.08	-3888.68
								-68.87	-85.9375	62.8004	-148.738	-23.1371	-6740.23	806.443	-7546.68	-5933.79	-4509.89	623.763	-5133.65	-3886.12
								-68.83	-84.7168	62.607	-147.324	-22.1098	-6736.76	804.989	-7541.74	-5931.77	-4508.73	624.244	-5132.97	-3884.48
								-68.79	-85.083	62.3947	-147.478	-22.6883	-6733.58	804.952	-7538.53	-5928.63	-4505.37	624.337	-5129.71	-3881.03
								-68.75	-82.8857	61.282	-144.168	-21.6037	-6726.56	803.509	-7530.07	-5923.05	-4499.94	623.694	-5123.63	-3876.24
								-68.71	-82.6416	61.2553	-143.897	-21.3863	-6724.67	803.701	-7528.37	-5920.97	-4493.9	622.506	-5116.4	-3871.39
								-68.67	-82.0923	61.3748	-143.467	-20.7175	-6718.75	802.63	-7521.38	-5916.12	-4493.53	621.663	-5115.19	-3871.87
								-68.63	-82.2144	60.8491	-143.063	-21.3653	-6711.79	802.506	-7514.3	-5909.29	-4491.09	621.529	-5112.62	-3869.56
								-68.59	-80.9937	61.3499	-142.344	-19.6438	-6709.41	801.831	-7511.24	-5907.58	-4487.12	621.119	-5108.24	-3866
								-68.55	-81.2988	61.8118	-143.111	-19.487	-6704.83	800.341	-7505.18	-5904.49	-4484.31	619.635	-5103.95	-3864.68
								-68.51	-81.7261	61.3331	-143.059	-20.3929	-6701.23	800.271	-7501.5	-5900.96	-4481.26	618.556	-5099.82	-3862.71
								-68.47	-81.9092	61.8342	-143.743	-20.075	-6696.41	799.267	-7495.68	-5897.14	-4480.65	618.959	-5099.61	-3861.69
								-68.43	-83.313	62.8191	-146.132	-20.4939	-6693.54	799.666	-7493.21	-5893.88	-4479.67	619.438	-5099.11	-3860.24
								-68.39	-83.9844	62.5747	-146.559	-21.4096	-6689.27	798.943	-7488.21	-5890.33	-4476.44	618.243	-5094.68	-3858.2
								-68.35	-82.7637	63.135	-145.899	-19.6287	-6686.46	798.665	-7485.13	-5887.8	-4473.39	617.415	-5090.8	-3855.97
								-68.31	-83.6792	63.4838	-147.163	-20.1954	-6680.85	797.967	-7478.81	-5882.88	-4470.15	616.81	-5086.96	-3853.34
								-68.27	-83.6182	62.6512	-146.269	-20.967	-6675.78	797.173	-7472.95	-5878.61	-4471.01	616.032	-5087.04	-3854.98
								-68.23	-84.4727	62.6128	-147.085	-21.8599	-6669.13	797.006	-7466.13	-5872.12	-4468.38	615.387	-5083.77	-3853
								-68.19	-84.4116	63.1855	-147.597	-21.2262	-6663.7	796.699	-7460.4	-5867	-4462.95	615.127	-5078.08	-3847.82
								-68.15	-81.543	62.1876	-143.731	-19.3554	-6662.05	796.317	-7458.36	-5865.73	-4458.98	614.933	-5073.92	-3844.05
								-68.11	-81.604	61.6905	-143.294	-19.9135	-6660.64	796.231	-7456.88	-5864.41	-4454.59	615.002	-5069.59	-3839.59
								-68.07	-80.0781	62.4599	-142.538	-17.6182	-6652.59	795.55	-7448.14	-5857.04	-4454.28	614.902	-5069.19	-3839.38
								-68.03	-81.1157	62.29	-143.406	-18.8257	-6650.57	795.345	-7445.92	-5855.23	-4451.11	616.102	-5067.21	-3835.01
								-67.99	-79.3457	62.5027	-141.848	-16.843	-6645.26	794.064	-7439.33	-5851.2	-4449.34	616.348	-5065.69	-3832.99
								-67.95	-79.0405	61.9288	-140.969	-17.1118	-6642.58	793.988	-7436.57	-5848.59	-4448.36	615.667	-5064.03	-3832.7
								-67.91	-77.7588	60.9073	-138.666	-16.8515	-6634.77	792.806	-7427.57	-5841.96	-4439.76	614.567	-5054.33	-3825.19
								-67.87	-79.6509	61.3124	-140.963	-18.3385	-6631.77	792.945	-7424.72	-5838.83	-4442.38	613.875	-5056.26	-3828.51
								-67.83	-79.4678	60.8096	-140.277	-18.6582	-6625.73	791.96	-7417.69	-5833.77	-4441.96	614.263	-5056.22	-3827.69
								-67.79	-80.0781	60.0118	-140.09	-20.0664	-6622.01	792.22	-7414.23	-5829.79	-4437.87	614.274	-5052.14	-3823.59
								-67.75	-81.1768	59.379	-140.556	-21.7978	-6617.43	791.338	-7408.77	-5826.09	-4433.84	612.737	-5046.57	-3821.1
								-67.71	-78.3081	58.8709	-137.179	-19.4372	-6617.31	789.644	-7406.95	-5827.67	-4429.99	611.973	-5041.97	-3818.02
								-67.67	-80.6885	59.2358	-139.924	-21.4527	-6613.65	789.41	-7403.06	-5824.24	-4425.29	612.528	-5037.82	-3812.76
								-67.63	-80.4443	59.7168	-140.161	-20.7275	-6609.68	788.17	-7397.85	-5821.51	-4421.69	612.365	-5034.06	-3809.33
								-67.59	-79.834	59.393	-139.227	-20.441	-6606.63	787.307	-7393.94	-5819.32	-4420.23	612.192	-5032.42	-3808.03
								-67.55	-81.1768	60.2282	-141.405	-20.9486	-6603.27	787.047	-7390.32	-5816.22	-4418.09	611.172	-5029.26	-3806.92
								-67.51	-81.7871	60.6822	-142.469	-21.1049	-6598.63	786.896	-7385.53	-5811.74	-4412.96	609.985	-5022.95	-3802.98
								-67.47	-81.7871	60.2751	-142.062	-21.512	-6594.05	786.603	-7380.66	-5807.45	-4409.42	609.781	-5019.21	-3799.64
								-67.43	-82.0313	61.2311	-143.262	-20.8001	-6587.89	786.559	-7374.45	-5801.33	-4409	609.748	-5018.74	-3799.25
								-67.39	-79.4678	61.2949	-140.763	-18.1729	-6585.45	786.372	-7371.82	-5799.08	-4402.22	610.964	-5013.19	-3791.26
								-67.35	-78.064	61.284	-139.348	-16.7799	-6581.66	785.246	-7366.91	-5796.42	-4396.42	610.741	-5007.16	-3785.68
								-67.31	-79.3457	61.4289	-140.775	-17.9168	-6577.88	784.893	-7362.77	-5792.99	-4397.7	609.583	-5007.29	-3788.12
								-67.27	-80.3833	60.402	-140.785	-19.9813	-6571.17	783.879	-7355.05	-5787.29	-4397.77	609.859	-5007.63	-3787.91
								-67.23	-81.543	61.2277	-142.771	-20.3153	-6566.89	784.252	-7351.15	-5782.64	-4395.26	609.157	-5004.42	-3786.11
								-67.19	-82.1533	61.5481	-143.701	-20.6052	-6564.27	782.641	-7346.91	-5781.63	-4389.95	608.605	-4998.56	-3781.35
								-67.15	-80.7495	61.0145	-141.764	-19.735	-6562.93	782.856	-7345.78	-5780.07	-4383.91	607.356	-4991.27	-3776.56
								-67.11	-78.9185	61.6254	-140.544	-17.293	-6557.37	781.608	-7338.98	-5775.77	-4382.2	606.893	-4989.09	-3775.31
								-67.07	-77.9419	61.1067	-139.049	-16.8352	-6552.31	781.304	-7333.61	-5771	-4382.93	606.995	-4989.93	-3775.94
								-67.03	-78.8574	60.33	-139.187	-18.5274	-6546.2	780.535	-7326.74	-5765.67	-4376.53	606.289	-4982.81	-3770.24
								-66.99	-79.4678	60.0639	-139.532	-19.4039	-6545.65	780.861	-7326.52	-5764.79	-4370.73	606.313	-4977.04	-3764.41
								-66.95	-77.0874	59.1216	-136.209	-17.9658	-6544.98	779.996	-7324.98	-5764.99	-4368.53	605.51	-4974.04	-3763.02
								-66.91	-77.2705	59.4461	-136.717	-17.8244	-6539.12	780.069	-7319.19	-5759.05	-4364.01	604.635	-4968.65	-3759.38
								-66.87	-77.6978	60.0564	-137.754	-17.6413	-6531.98	778.742	-7310.72	-5753.24	-4363.16	603.309	-4966.47	-3759.85
								-66.83	-77.5146	59.0934	-136.608	-18.4213	-6527.1	778.683	-7305.78	-5748.42	-4364.32	603.526	-4967.84	-3760.79
								-66.79	-78.7964	59.8975	-138.694	-18.8989	-6520.45	778.772	-7299.22	-5741.67	-4363.65	603.229	-4966.88	-3760.42
								-66.75	-80.1392	59.5215	-139.661	-20.6177	-6518.43	778.352	-7296.79	-5740.08	-4358.58	601.261	-4959.84	-3757.32
								-66.71	-80.5664	59.4745	-140.041	-21.0919	-6512.69	777.446	-7290.14	-5735.25	-4358.09	601.085	-4959.18	-3757.01
								-66.67	-78.9185	60.6178	-139.536	-18.3006	-6508.54	776.796	-7285.34	-5731.75	-4356.93	601.331	-4958.27	-3755.6
								-66.63	-77.6978	60.6355	-138.333	-17.0623	-6505.19	776.897	-7282.09	-5728.29	-4354.92	600.808	-4955.73	-3754.11
								-66.59	-77.5757	60.758	-138.334	-16.8177	-6501.95	775.664	-7277.62	-5726.29	-4349.24	600.457	-4949.7	-3748.79
								-66.55	-79.7119	61.4749	-141.187	-18.237	-6499.39	775.514	-7274.9	-5723.88	-4345.15	600.582	-4945.74	-3744.57
								-66.51	-80.5054	60.5297	-141.035	-19.9757	-6493.23	775.029	-7268.25	-5718.2	-4342.53	600.121	-4942.65	-3742.41
								-66.47	-78.2471	60.2574	-138.505	-17.9897	-6491.52	774.827	-7266.34	-5716.69	-4339.36	599.287	-4938.64	-3740.07
								-66.43	-80.6885	60.382	-141.07	-20.3065	-6487	773.054	-7260.05	-5713.94	-4331.6	598.422	-4930.03	-3733.18
								-66.39	-81.4209	60.6903	-142.111	-20.7306	-6487.24	773.37	-7260.61	-5713.87	-4324.71	598.888	-4923.59	-3725.82
								-66.35	-80.5054	60.2065	-140.712	-20.2989	-6482.54	771.67	-7254.21	-5710.87	-4328.06	597.861	-4925.92	-3730.2
								-66.31	-80.0781	60.5249	-140.603	-19.5533	-6477.66	770.913	-7248.57	-5706.75	-4326.29	596.927	-4923.22	-3729.37
								-66.27	-78.3081	60.7863	-139.094	-17.5218	-6472.53	770.065	-7242.6	-5702.47	-4322.14	596.771	-4918.91	-3725.37
								-66.23	-80.1392	60.6124	-140.752	-19.5267	-6469.66	769.717	-7239.38	-5699.95	-4315.31	597.024	-4912.33	-3718.28
								-66.19	-81.0547	61.4062	-142.461	-19.6485	-6464.66	769.403	-7234.06	-5695.26	-4314.03	596.592	-4910.62	-3717.43
								-66.15	-79.6509	61.8522	-141.503	-17.7987	-6460.33	769.576	-7229.9	-5690.75	-4311.83	596.131	-4907.96	-3715.7
								-66.11	-79.9561	61.4029	-141.359	-18.5531	-6457.7	768.327	-7226.03	-5689.38	-4310.42	594.816	-4905.24	-3715.61
								-66.07	-79.895	60.9203	-140.815	-18.9748	-6454.47	768.163	-7222.63	-5686.3	-4310.3	593.876	-4904.18	-3716.43
								-66.03	-81.9092	61.628	-143.537	-20.2812	-6448.79	767.1	-7215.89	-5681.69	-4311.16	593.635	-4904.79	-3717.52
								-65.99	-81.3599	62.2541	-143.614	-19.1057	-6444.46	767.255	-7211.71	-5677.2	-4308.47	594.44	-4902.91	-3714.03
								-65.95	-82.9468	61.434	-144.381	-21.5128	-6438.11	765.498	-7203.61	-5672.61	-4303.41	594.057	-4897.46	-3709.35
								-65.91	-82.4585	61.2413	-143.7	-21.2172	-6434.45	765.494	-7199.94	-5668.95	-4299.87	592.982	-4892.85	-3706.88
								-65.87	-81.3599	61.4039	-142.764	-19.956	-6429.14	765.44	-7194.58	-5663.7	-4299.01	592.103	-4891.11	-3706.91
								-65.83	-80.7495	60.8148	-141.564	-19.9347	-6424.99	764.304	-7189.29	-5660.68	-4296.94	591.175	-4888.11	-3705.76
								-65.79	-80.0781	60.6853	-140.763	-19.3928	-6420.9	763.723	-7184.62	-5657.18	-4296.94	590.795	-4887.73	-3706.14
								-65.75	-80.9326	61.1807	-142.113	-19.7519	-6416.08	763.316	-7179.39	-5652.76	-4294.74	590.212	-4884.95	-3704.53
								-65.71	-80.1392	61.3685	-141.508	-18.7707	-6408.63	763.896	-7172.53	-5644.73	-4290.16	589.559	-4879.72	-3700.6
								-65.67	-80.5664	60.5329	-141.099	-20.0335	-6403.56	763.791	-7167.36	-5639.77	-4290.83	589.521	-4880.35	-3701.31
								-65.63	-81.4819	60.3047	-141.787	-21.1772	-6399.96	762.598	-7162.56	-5637.37	-4291.32	589.107	-4880.43	-3702.21
								-65.59	-79.7119	60.7819	-140.494	-18.93	-6396	762.493	-7158.49	-5633.5	-4288.76	588.528	-4877.29	-3700.23
								-65.55	-77.5146	59.5572	-137.072	-17.9575	-6392.27	762.102	-7154.37	-5630.17	-4285.22	587.525	-4872.74	-3697.69
								-65.51	-76.5991	58.4516	-135.051	-18.1475	-6389.65	762.131	-7151.78	-5627.52	-4277.77	586.392	-4864.16	-3691.38
								-65.47	-76.4771	58.5379	-135.015	-17.9391	-6383.54	760.999	-7144.54	-5622.55	-4273.8	586.097	-4859.9	-3687.71
								-65.43	-74.585	58.6158	-133.201	-15.9691	-6379.39	760.234	-7139.63	-5619.16	-4270.81	585.814	-4856.63	-3685
								-65.39	-74.4019	58.022	-132.424	-16.3799	-6376.95	759.213	-7136.17	-5617.74	-4266.72	585.105	-4851.83	-3681.62
								-65.35	-78.5522	58.8924	-137.445	-19.6599	-6372.92	759.468	-7132.39	-5613.46	-4269.65	584.299	-4853.95	-3685.35
								-65.31	-79.2847	60.0077	-139.292	-19.277	-6369.2	759.924	-7129.13	-5609.28	-4271.12	583.305	-4854.42	-3687.81
								-65.27	-76.7822	59.7376	-136.52	-17.0447	-6362.06	758.503	-7120.56	-5603.56	-4268.19	582.891	-4851.08	-3685.3
								-65.23	-76.7822	60.7815	-137.564	-16.0007	-6359.92	757.609	-7117.53	-5602.32	-4264.95	582.478	-4847.43	-3682.48
								-65.19	-79.7119	60.8244	-140.536	-18.8875	-6353.88	756.142	-7110.02	-5597.74	-4263.24	581.363	-4844.61	-3681.88
								-65.15	-78.125	59.9965	-138.121	-18.1285	-6349.43	756.879	-7106.31	-5592.55	-4261.6	580.532	-4842.13	-3681.06
								-65.11	-78.3081	60.2374	-138.546	-18.0707	-6343.32	756.708	-7100.03	-5586.61	-4257.75	580.38	-4838.13	-3677.37
								-65.07	-78.6743	60.1548	-138.829	-18.5195	-6337.59	756.078	-7093.66	-5581.51	-4254.94	579.556	-4834.5	-3675.39
								-65.03	-77.4536	59.3217	-136.775	-18.1319	-6335.14	754.739	-7089.88	-5580.41	-4252.81	579.332	-4832.14	-3673.48
								-64.99	-76.5991	58.8214	-135.421	-17.7777	-6329.28	753.673	-7082.96	-5575.61	-4248.84	580.34	-4829.18	-3668.5
								-64.95	-77.6978	59.4379	-137.136	-18.2599	-6327.82	754.003	-7081.82	-5573.82	-4244.81	580.059	-4824.87	-3664.75
								-64.91	-78.7354	58.8855	-137.621	-19.8499	-6321.53	753.755	-7075.29	-5567.78	-4244.26	579.927	-4824.19	-3664.34
								-64.87	-75.0732	58.1333	-133.207	-16.9399	-6318.66	753.067	-7071.73	-5565.6	-4243.41	579.648	-4823.06	-3663.76
								-64.83	-76.9653	58.7281	-135.693	-18.2373	-6311.77	751.855	-7063.62	-5559.91	-4239.07	579.101	-4818.18	-3659.97
								-64.79	-77.8198	59.2521	-137.072	-18.5678	-6306.95	751.561	-7058.51	-5555.39	-4234.31	579.089	-4813.4	-3655.23
								-64.75	-76.5991	58.5731	-135.172	-18.0261	-6305.6	752.107	-7057.71	-5553.5	-4228.45	578.721	-4807.18	-3649.73
								-64.71	-77.6978	58.9928	-136.691	-18.705	-6301.57	751.483	-7053.06	-5550.09	-4226.2	578.033	-4804.23	-3648.16
								-64.67	-78.8574	59.0571	-137.915	-19.8003	-6296.33	751.184	-7047.51	-5545.14	-4222.96	577.348	-4800.31	-3645.61
								-64.63	-77.4536	58.5109	-135.964	-18.9427	-6295.65	749.846	-7045.5	-5545.81	-4218.81	576.392	-4795.2	-3642.42
								-64.59	-75.6226	59.2676	-134.89	-16.355	-6288.7	749.853	-7038.55	-5538.84	-4214.05	575.645	-4789.69	-3638.4
								-64.55	-77.5146	59.1464	-136.661	-18.3683	-6282.47	749.49	-7031.96	-5532.98	-4211.98	575.76	-4787.73	-3636.22
								-64.51	-76.416	58.3862	-134.802	-18.0298	-6278.99	748.95	-7027.94	-5530.04	-4209.05	575.514	-4784.56	-3633.53
								-64.47	-75.7446	59.7362	-135.481	-16.0085	-6271.91	748.414	-7020.33	-5523.5	-4204.83	574.549	-4779.38	-3630.28
								-64.43	-76.2329	60.743	-136.976	-15.4899	-6267.21	747.771	-7014.98	-5519.44	-4203.61	574.625	-4778.24	-3628.99
								-64.39	-78.2471	59.7606	-138.008	-18.4864	-6266.91	745.975	-7012.88	-5520.93	-4203.37	575.442	-4778.81	-3627.93
								-64.35	-76.7212	60.116	-136.837	-16.6052	-6262.82	746.023	-7008.84	-5516.79	-4199.95	575.523	-4775.47	-3624.43
								-64.31	-75.7446	59.6841	-135.429	-16.0605	-6257.69	745.853	-7003.54	-5511.84	-4191.53	573.995	-4765.52	-3617.53
								-64.27	-76.4771	58.3718	-134.849	-18.1052	-6255.55	746.392	-7001.95	-5509.16	-4185.3	572.45	-4757.75	-3612.85
								-64.23	-75.9277	58.8392	-134.767	-17.0885	-6251.77	744.962	-6996.73	-5506.81	-4182.37	572.692	-4755.07	-3609.68
								-64.19	-76.7212	58.4965	-135.218	-18.2247	-6247.56	743.826	-6991.39	-5503.73	-4178.22	573.548	-4751.77	-3604.67
								-64.15	-76.2939	58.0154	-134.309	-18.2785	-6243.23	742.27	-6985.49	-5500.96	-4172.06	572.117	-4744.17	-3599.94
								-64.11	-76.416	58.5778	-134.994	-17.8382	-6239.5	742.997	-6982.5	-5496.51	-4166.63	571.818	-4738.44	-3594.81
								-64.07	-75.5615	58.3641	-133.926	-17.1974	-6236.69	742.653	-6979.35	-5494.04	-4163.76	571.952	-4735.71	-3591.81
								-64.03	-75.4395	58.228	-133.667	-17.2114	-6231.87	741.778	-6973.65	-5490.1	-4164.25	571.322	-4735.57	-3592.92
								-63.99	-76.5991	58.7286	-135.328	-17.8705	-6223.75	740.955	-6964.71	-5482.8	-4160.03	570.647	-4730.68	-3589.39
								-63.95	-77.7588	58.4225	-136.181	-19.3363	-6218.26	740.234	-6958.5	-5478.03	-4160.16	569.563	-4729.72	-3590.59
								-63.91	-77.2095	57.8076	-135.017	-19.4019	-6217.77	740.64	-6958.41	-5477.13	-4159.91	568.887	-4728.8	-3591.03
								-63.87	-74.2188	57.9231	-132.142	-16.2956	-6213.56	739.834	-6953.4	-5473.73	-4153.5	568.628	-4722.13	-3584.88
								-63.83	-74.707	57.2746	-131.982	-17.4324	-6211.49	739.356	-6950.84	-5472.13	-4151.98	568.187	-4720.16	-3583.79
								-63.79	-77.5757	57.189	-134.765	-20.3867	-6203.43	737.874	-6941.3	-5465.56	-4149.48	567.176	-4716.65	-3582.3
								-63.75	-76.9653	57.9373	-134.903	-19.028	-6200.32	737.733	-6938.05	-5462.58	-4148.32	566.764	-4715.08	-3581.55
								-63.71	-74.0356	56.9675	-131.003	-17.0681	-6198.85	736.836	-6935.69	-5462.02	-4146.12	566.353	-4712.47	-3579.77
								-63.67	-74.4629	57.6019	-132.065	-16.861	-6198.67	737.688	-6936.36	-5460.98	-4145.39	567.072	-4712.46	-3578.31
								-63.63	-75.1343	58.6675	-133.802	-16.4668	-6193.24	736.996	-6930.23	-5456.24	-4144.9	566.303	-4711.2	-3578.59
								-63.59	-75.2563	58.3356	-133.592	-16.9207	-6188.96	735.91	-6924.88	-5453.05	-4141.54	565.432	-4706.97	-3576.11
								-63.55	-77.9419	58.9969	-136.939	-18.945	-6184.75	735.602	-6920.35	-5449.15	-4140.08	565.509	-4705.58	-3574.57
								-63.51	-75.1953	59.887	-135.082	-15.3083	-6180.3	734.792	-6915.09	-5445.51	-4137.63	565.986	-4703.62	-3571.65
								-63.47	-75.3174	59.0355	-134.353	-16.2819	-6176.21	734.906	-6911.11	-5441.3	-4135.32	564.836	-4700.15	-3570.48
								-63.43	-76.1719	59.2735	-135.445	-16.8984	-6172.91	733.362	-6906.27	-5439.55	-4132.69	564.324	-4697.01	-3568.37
								-63.39	-76.1719	58.9606	-135.132	-17.2113	-6169.43	732.888	-6902.32	-5436.55	-4129.39	563.751	-4693.15	-3565.64
								-63.35	-76.0498	59.2362	-135.286	-16.8136	-6164.86	731.53	-6896.39	-5433.33	-4126.89	563.989	-4690.88	-3562.9
								-63.31	-75.9888	59.9938	-135.983	-15.9949	-6161.5	731.779	-6893.28	-5429.72	-4121.52	563.162	-4684.68	-3558.36
								-63.27	-74.1577	59.0428	-133.201	-15.1149	-6155.21	730.69	-6885.9	-5424.52	-4120.36	562.821	-4683.18	-3557.54
								-63.23	-73.8525	58.5735	-132.426	-15.2791	-6150.63	731.339	-6881.97	-5419.3	-4119.63	562.882	-4682.51	-3556.75
								-63.19	-75.8667	59.0786	-134.945	-16.7881	-6147.22	729.604	-6876.82	-5417.61	-4117.19	561.799	-4678.99	-3555.39
								-63.15	-76.416	58.2082	-134.624	-18.2078	-6145.14	729.457	-6874.6	-5415.68	-4114.32	561.045	-4675.36	-3553.27
								-63.11	-75.1953	58.6971	-133.892	-16.4982	-6140.2	728.289	-6868.49	-5411.91	-4109.13	560.895	-4670.03	-3548.24
								-63.07	-74.3408	58.7351	-133.076	-15.6057	-6136.41	728.743	-6865.16	-5407.67	-4107.36	560.446	-4667.81	-3546.91
								-63.03	-73.9746	57.7707	-131.745	-16.2039	-6131.59	727.197	-6858.79	-5404.39	-4103.52	560.623	-4664.14	-3542.89
								-62.99	-74.646	58.3557	-133.002	-16.2903	-6127.26	727.441	-6854.7	-5399.82	-4103.39	560.927	-4664.32	-3542.47
								-62.95	-74.9512	57.5781	-132.529	-17.3731	-6119.75	726.96	-6846.71	-5392.79	-4098.69	560.238	-4658.93	-3538.46
								-62.91	-74.4629	57.7308	-132.194	-16.7321	-6114.5	726.901	-6841.4	-5387.6	-4096.01	559.617	-4655.63	-3536.39
								-62.87	-72.998	58.0892	-131.087	-14.9089	-6112.37	725.705	-6838.07	-5386.66	-4093.2	558.749	-4651.95	-3534.45
								-62.83	-72.2656	56.8649	-129.131	-15.4007	-6108.89	725.331	-6834.22	-5383.56	-4089.91	558.814	-4648.72	-3531.09
								-62.79	-73.2422	57.4106	-130.653	-15.8316	-6103.09	725.512	-6828.6	-5377.58	-4087.71	559.403	-4647.11	-3528.3
								-62.75	-76.416	58.077	-134.493	-18.339	-6099.55	724.505	-6824.05	-5375.04	-4087.34	559.862	-4647.2	-3527.48
								-62.71	-75.4395	57.6542	-133.094	-17.7853	-6095.89	724.414	-6820.3	-5371.47	-4085.39	558.764	-4644.15	-3526.62
								-62.67	-73.6084	58.4864	-132.095	-15.122	-6090.64	722.619	-6813.26	-5368.02	-4083.98	558.364	-4642.35	-3525.62
								-62.63	-73.6084	58.3428	-131.951	-15.2656	-6086.3	723.508	-6809.81	-5362.8	-4082.89	557.582	-4640.47	-3525.3
								-62.59	-73.9136	56.8282	-130.742	-17.0853	-6079.16	722.343	-6801.51	-5356.82	-4078.19	557.224	-4635.41	-3520.96
								-62.55	-73.2422	57.2865	-130.529	-15.9557	-6076.17	722.206	-6798.38	-5353.97	-4076.05	556.313	-4632.36	-3519.74
								-62.51	-75.0732	57.6356	-132.709	-17.4377	-6070.13	721.531	-6791.66	-5348.6	-4075.5	556.291	-4631.79	-3519.21
								-62.47	-72.7539	56.9099	-129.664	-15.844	-6067.87	721.463	-6789.34	-5346.41	-4069.64	555.831	-4625.47	-3513.81
								-62.43	-74.4629	56.6541	-131.117	-17.8088	-6065.37	721.413	-6786.78	-5343.96	-4066.41	555.25	-4621.66	-3511.16
								-62.39	-77.5757	56.4215	-133.997	-21.1542	-6060.06	720.848	-6780.91	-5339.21	-4061.58	554.144	-4615.73	-3507.44
								-62.35	-75.9277	55.929	-131.857	-19.9987	-6054.5	719.618	-6774.12	-5334.89	-4062.26	553.441	-4615.7	-3508.82
								-62.31	-72.3267	54.829	-127.156	-17.4977	-6050.41	719.063	-6769.48	-5331.35	-4062.68	553.246	-4615.93	-3509.44
								-62.27	-72.8149	55.1959	-128.011	-17.6191	-6047.97	718.594	-6766.57	-5329.38	-4062.5	552.602	-4615.1	-3509.9
								-62.23	-75.0122	55.1934	-130.206	-19.8189	-6047.67	718.775	-6766.44	-5328.89	-4059.69	552.811	-4612.5	-3506.88
								-62.19	-75.6226	54.663	-130.286	-20.9596	-6040.28	717.705	-6757.99	-5322.58	-4054.87	551.639	-4606.51	-3503.23
								-62.15	-75.1953	56.135	-131.33	-19.0603	-6034.24	717.317	-6751.56	-5316.92	-4048.03	550.721	-4598.76	-3497.31
								-62.11	-75.8667	56.8598	-132.726	-19.0069	-6031.13	715.697	-6746.82	-5315.43	-4045.17	550.201	-4595.37	-3494.97
								-62.07	-73.6694	56.2532	-129.923	-17.4163	-6027.34	714.891	-6742.23	-5312.45	-4042.11	550.767	-4592.88	-3491.35
								-62.03	-72.937	56.0616	-128.999	-16.8754	-6022.95	714.688	-6737.64	-5308.26	-4038.45	550.618	-4589.07	-3487.83
								-61.99	-74.1577	56.9333	-131.091	-17.2244	-6015.69	714.726	-6730.41	-5300.96	-4031.19	550.779	-4581.97	-3480.41
								-61.95	-77.5757	57.563	-135.139	-20.0127	-6011.23	712.902	-6724.13	-5298.33	-4026.49	549.898	-4576.39	-3476.59
								-61.91	-76.7212	57.243	-133.964	-19.4782	-6009.22	712.851	-6722.07	-5296.37	-4024.29	548.494	-4572.79	-3475.8
								-61.87	-74.4629	57.8244	-132.287	-16.6385	-6003.54	712.253	-6715.79	-5291.29	-4024.48	548.012	-4572.49	-3476.46
								-61.83	-75.9277	57.4718	-133.399	-18.4559	-6001.22	712.321	-6713.54	-5288.9	-4020.14	549.042	-4569.18	-3471.1
								-61.79	-77.1484	56.4731	-133.621	-20.6754	-5997.8	711.61	-6709.41	-5286.19	-4016.3	549.771	-4566.07	-3466.53
								-61.75	-76.1719	56.1788	-132.351	-19.9931	-5994.57	710.902	-6705.47	-5283.67	-4015.44	548.127	-4563.57	-3467.31
								-61.71	-73.2422	56.727	-129.969	-16.5152	-5990.3	710.432	-6700.73	-5279.86	-4013.67	547.048	-4560.72	-3466.62
								-61.67	-73.4863	56.6388	-130.125	-16.8476	-5986.82	709.909	-6696.73	-5276.91	-4009.58	547.168	-4556.75	-3462.41
								-61.63	-74.1577	55.0094	-129.167	-19.1483	-5983.4	709.967	-6693.36	-5273.43	-4009.22	546.62	-4555.84	-3462.6
								-61.59	-74.646	55.088	-129.734	-19.558	-5978.09	710.184	-6688.27	-5267.9	-4005.86	546.645	-4552.5	-3459.21
								-61.55	-74.0356	55.3015	-129.337	-18.7341	-5974.3	708.719	-6683.02	-5265.58	-4001.53	546.832	-4548.36	-3454.69
								-61.51	-74.707	54.7597	-129.467	-19.9474	-5970.64	709.216	-6679.86	-5261.43	-4000.18	545.744	-4545.93	-3454.44
								-61.47	-75.5615	54.1395	-129.701	-21.422	-5966.12	708.695	-6674.82	-5257.43	-3994.93	544.506	-4539.44	-3450.43
								-61.43	-73.2422	54.3851	-127.627	-18.8571	-5962.52	707.975	-6670.5	-5254.55	-3989.68	544.004	-4533.69	-3445.68
								-61.39	-72.2046	54.8324	-127.037	-17.3722	-5960.21	707.106	-6667.31	-5253.1	-3987.73	543.518	-4531.25	-3444.21
								-61.35	-72.1436	54.5972	-126.741	-17.5463	-5957.64	705.879	-6663.52	-5251.76	-3989.81	542.601	-4532.41	-3447.21
								-61.31	-71.228	55.5167	-126.745	-15.7114	-5955.26	705.318	-6660.58	-5249.94	-3987.55	542.789	-4530.34	-3444.76
								-61.27	-70.9839	55.5624	-126.546	-15.4215	-5949.46	704.173	-6653.64	-5245.29	-3985.72	541.8	-4527.52	-3443.92
								-61.23	-71.6553	55.1364	-126.792	-16.5189	-5946.17	704.337	-6650.5	-5241.83	-3977.97	541.278	-4519.24	-3436.69
								-61.19	-73.6084	55.9055	-129.514	-17.7029	-5943.24	703.401	-6646.64	-5239.84	-3972.84	541.038	-4513.88	-3431.8
								-61.15	-72.7539	56.3781	-129.132	-16.3758	-5937.99	702.509	-6640.5	-5235.48	-3969.79	541.372	-4511.16	-3428.41
								-61.11	-72.998	55.7535	-128.751	-17.2446	-5932.74	701.961	-6634.7	-5230.78	-3968.51	541.125	-4509.63	-3427.38
								-61.07	-74.646	55.8011	-130.447	-18.8449	-5930.66	701.278	-6631.94	-5229.39	-3962.71	541.934	-4504.64	-3420.77
								-61.03	-74.0356	56.1621	-130.198	-17.8735	-5929.32	700.838	-6630.16	-5228.48	-3959.11	540.606	-4499.71	-3418.5
								-60.99	-73.5474	56.1188	-129.666	-17.4285	-5921.94	699.959	-6621.9	-5221.98	-3955.14	540.335	-4495.47	-3414.8
								-60.95	-73.1201	55.9986	-129.119	-17.1215	-5915.71	699.141	-6614.85	-5216.57	-3952.58	540.511	-4493.09	-3412.06
								-60.91	-75.4395	56.426	-131.865	-19.0135	-5912.54	699.743	-6612.28	-5212.79	-3950.62	540.638	-4491.26	-3409.99
								-60.87	-72.876	55.9138	-128.79	-16.9622	-5909.24	699.212	-6608.45	-5210.03	-3947.69	539.51	-4487.2	-3408.18
								-60.83	-74.7681	54.9959	-129.764	-19.7722	-5904.05	698.145	-6602.2	-5205.91	-3942.63	538.04	-4480.67	-3404.59
								-60.79	-74.8291	54.9535	-129.783	-19.8756	-5901.49	697.367	-6598.86	-5204.12	-3939.94	537.554	-4477.5	-3402.39
								-60.75	-72.7539	55.056	-127.81	-17.6979	-5896.42	697.266	-6593.69	-5199.16	-3939.94	537.192	-4477.13	-3402.75
								-60.71	-73.0591	54.6314	-127.691	-18.4276	-5889.4	696.907	-6586.31	-5192.5	-3936.34	537.382	-4473.72	-3398.96
								-60.67	-75.5005	55.8482	-131.349	-19.6523	-5886.17	696.828	-6583	-5189.34	-3932.19	536.941	-4469.13	-3395.25
								-60.63	-75.1343	56.3199	-131.454	-18.8144	-5881.47	696.059	-6577.53	-5185.41	-3927.98	536.041	-4464.02	-3391.94
								-60.59	-73.4253	55.5398	-128.965	-17.8855	-5878.17	696.173	-6574.35	-5182	-3925.9	535.391	-4461.29	-3390.51
								-60.55	-75.5005	56.2352	-131.736	-19.2653	-5876.53	695.548	-6572.07	-5180.98	-3923.77	536.128	-4459.89	-3387.64
								-60.51	-75.3784	56.8322	-132.211	-18.5463	-5870.61	694.754	-6565.36	-5175.85	-3919.43	535.931	-4455.36	-3383.5
								-60.47	-72.3877	55.5754	-127.963	-16.8123	-5864.5	694.776	-6559.28	-5169.73	-3914.12	535.261	-4449.38	-3378.86
								-60.43	-73.3032	55.3395	-128.643	-17.9637	-5859.92	693.244	-6553.17	-5166.68	-3911.01	535.454	-4446.46	-3375.56
								-60.39	-73.7915	55.2356	-129.027	-18.5559	-5856.81	693.356	-6550.17	-5163.46	-3909	536.174	-4445.17	-3372.82
								-60.35	-71.5942	54.7745	-126.369	-16.8197	-5853.52	693.02	-6546.54	-5160.5	-3909.06	535.466	-4444.52	-3373.59
								-60.31	-74.4629	55.5515	-130.014	-18.9114	-5850.59	691.925	-6542.51	-5158.66	-3906.43	534.573	-4441.01	-3371.86
								-60.27	-75.5005	55.8322	-131.333	-19.6683	-5846.5	690.66	-6537.16	-5155.84	-3902.16	534.175	-4436.34	-3367.99
								-60.23	-72.3877	54.6781	-127.066	-17.7096	-5839.84	690.338	-6530.18	-5149.51	-3899.17	533.063	-4432.23	-3366.11
								-60.19	-72.1436	55.5757	-127.719	-16.5678	-5835.88	689.648	-6525.52	-5146.23	-3899.6	532.844	-4432.44	-3366.75
								-60.15	-72.2046	55.439	-127.644	-16.7656	-5833.8	689.402	-6523.2	-5144.4	-3898.07	532.633	-4430.7	-3365.44
								-60.11	-71.7163	54.9127	-126.629	-16.8036	-5827.33	688.702	-6516.03	-5138.63	-3897.83	531.791	-4429.62	-3366.04
								-60.07	-72.0825	55.3529	-127.436	-16.7296	-5821.17	688.122	-6509.29	-5133.05	-3892.46	530.698	-4423.15	-3361.76
								-60.03	-70.5566	55.3012	-125.858	-15.2554	-5819.95	688.73	-6508.68	-5131.22	-3887.88	530.767	-4418.65	-3357.11
								-59.99	-68.1152	54.7939	-122.909	-13.3213	-5814.45	688.297	-6502.75	-5126.16	-3887.15	531.052	-4418.2	-3356.09
								-59.95	-70.4956	54.677	-125.173	-15.8186	-5814.27	687.094	-6501.36	-5127.18	-3882.2	531.087	-4413.29	-3351.12
								-59.91	-70.3125	54.6359	-124.948	-15.6766	-5808.17	685.857	-6494.02	-5122.31	-3878.97	529.879	-4408.85	-3349.09
								-59.87	-69.3359	53.8964	-123.232	-15.4396	-5801.94	686.054	-6488	-5115.89	-3875.79	528.695	-4404.49	-3347.1
								-59.83	-68.8477	53.8446	-122.692	-15.003	-5797.67	686.795	-6484.46	-5110.87	-3869.57	528.663	-4398.23	-3340.9
								-59.79	-68.9697	52.9303	-121.9	-16.0394	-5793.7	685.527	-6479.23	-5108.17	-3869.32	527.485	-4396.81	-3341.84
								-59.75	-69.9463	52.7209	-122.667	-17.2254	-5790.04	685.129	-6475.17	-5104.91	-3868.16	527.362	-4395.53	-3340.8
								-59.71	-69.7632	53.5632	-123.326	-16.2	-5784.55	683.833	-6468.38	-5100.71	-3866.82	527.057	-4393.88	-3339.76
								-59.67	-70.5566	52.587	-123.144	-17.9696	-5781.43	683.966	-6465.4	-5097.47	-3866.94	525.988	-4392.93	-3340.96
								-59.63	-70.4346	53.263	-123.698	-17.1715	-5778.2	683.296	-6461.49	-5094.9	-3864.38	526.493	-4390.87	-3337.89
								-59.59	-72.6929	54.0973	-126.79	-18.5956	-5777.22	683.064	-6460.29	-5094.16	-3859.8	525.418	-4385.22	-3334.38
								-59.55	-72.998	54.3717	-127.37	-18.6263	-5772.09	682.491	-6454.59	-5089.6	-3856.38	524.266	-4380.65	-3332.12
								-59.51	-73.0591	55.3218	-128.381	-17.7373	-5764.95	681.769	-6446.72	-5083.19	-3854.13	523.716	-4377.84	-3330.41
								-59.47	-72.4487	54.7623	-127.211	-17.6864	-5760.32	680.885	-6441.2	-5079.43	-3851.62	523.771	-4375.39	-3327.85
								-59.43	-71.5942	53.8421	-125.436	-17.7521	-5759.22	681.145	-6440.36	-5078.07	-3847.84	523.903	-4371.74	-3323.94
								-59.39	-70.2515	53.9979	-124.249	-16.2536	-5754.33	680.511	-6434.84	-5073.82	-3846.07	523.183	-4369.25	-3322.89
								-59.35	-70.2515	53.2659	-123.517	-16.9855	-5752.26	679.936	-6432.19	-5072.32	-3845.22	522.016	-4367.23	-3323.2
								-59.31	-68.6035	53.4431	-122.047	-15.1604	-5747.8	679.313	-6427.12	-5068.49	-3846.99	521.681	-4368.67	-3325.3
								-59.27	-69.5801	53.2671	-122.847	-16.313	-5743.71	678.918	-6422.63	-5064.8	-3843.26	521.202	-4364.46	-3322.06
								-59.23	-70.5566	52.5425	-123.099	-18.0141	-5737	679.312	-6416.31	-5057.69	-3841.61	520.944	-4362.56	-3320.67
								-59.19	-72.937	53.4227	-126.36	-19.5144	-5730.59	677.861	-6408.45	-5052.73	-3837.4	521.036	-4358.44	-3316.37
								-59.15	-74.2188	54.2224	-128.441	-19.9964	-5727.36	677.774	-6405.13	-5049.58	-3834.59	519.876	-4354.47	-3314.72
								-59.11	-72.3267	54.4103	-126.737	-17.9163	-5722.05	676.459	-6398.51	-5045.59	-3834.47	519.491	-4353.96	-3314.98
								-59.07	-72.937	54.694	-127.631	-18.243	-5716.55	676.255	-6392.81	-5040.3	-3831.12	519.414	-4350.53	-3311.7
								-59.03	-74.707	53.8954	-128.602	-20.8116	-5712.89	675.355	-6388.25	-5037.54	-3826.11	518.159	-4344.27	-3307.95
								-58.99	-72.6318	54.5885	-127.22	-18.0433	-5711.24	675.159	-6386.4	-5036.08	-3824.4	517.87	-4342.27	-3306.53
								-58.95	-72.5708	55.2726	-127.843	-17.2982	-5706.3	675.327	-6381.63	-5030.97	-3823.18	516.94	-4340.12	-3306.24
								-58.91	-71.8384	54.6662	-126.505	-17.1722	-5700.5	673.973	-6374.47	-5026.53	-3818.6	516.282	-4334.89	-3302.32
								-58.87	-72.6318	55.2004	-127.832	-17.4314	-5695.44	673.862	-6369.3	-5021.57	-3813.29	515.587	-4328.88	-3297.71
								-58.83	-73.4253	55.5291	-128.954	-17.8962	-5694.95	672.798	-6367.74	-5022.15	-3806.21	515.101	-4321.31	-3291.11
								-58.79	-71.7163	55.3108	-127.027	-16.4055	-5693.54	673.231	-6366.77	-5020.31	-3806.52	514.901	-4321.42	-3291.62
								-58.75	-73.6084	55.996	-129.604	-17.6124	-5687.01	672.279	-6359.29	-5014.73	-3806.82	514.633	-4321.46	-3292.19
								-58.71	-74.585	55.9985	-130.583	-18.5865	-5681.64	671.716	-6353.36	-5009.92	-3801.33	514.259	-4315.59	-3287.07
								-58.67	-72.0215	55.5753	-127.597	-16.4462	-5676.33	671.617	-6347.95	-5004.71	-3799.38	513.479	-4312.86	-3285.9
								-58.63	-71.4111	56.3243	-127.735	-15.0869	-5670.29	670.956	-6341.24	-4999.33	-3797.97	514.084	-4312.06	-3283.89
								-58.59	-72.998	55.618	-128.616	-17.38	-5666.44	671.185	-6337.63	-4995.26	-3797.85	513.888	-4311.74	-3283.96
								-58.55	-73.0591	54.9311	-127.99	-18.128	-5660.28	670.514	-6330.79	-4989.76	-3793.4	513.121	-4306.52	-3280.27
								-58.51	-73.6694	55.7573	-129.427	-17.9121	-5653.93	670.519	-6324.45	-4983.41	-3791.08	511.363	-4302.44	-3279.71
								-58.47	-72.876	54.9815	-127.858	-17.8945	-5651.43	669.151	-6320.58	-4982.28	-3789.73	511.366	-4301.1	-3278.37
								-58.43	-73.1812	53.6693	-126.85	-19.5119	-5647.52	668.477	-6316	-4979.04	-3787.35	512.369	-4299.72	-3274.98
								-58.39	-72.0215	53.5883	-125.61	-18.4332	-5645.08	669.234	-6314.31	-4975.85	-3783.69	511.235	-4294.93	-3272.46
								-58.35	-70.1904	53.823	-124.013	-16.3674	-5639.95	667.847	-6307.8	-4972.11	-3781.31	509.523	-4290.83	-3271.79
								-58.31	-71.167	53.2103	-124.377	-17.9567	-5636.41	667.593	-6304.01	-4968.82	-3779.6	508.767	-4288.37	-3270.84
								-58.27	-70.7397	52.1111	-122.851	-18.6286	-5633.54	666.825	-6300.37	-4966.72	-3774.23	509.074	-4283.3	-3265.16
								-58.23	-70.9839	52.147	-123.131	-18.8369	-5627.62	666.3	-6293.92	-4961.32	-3771.61	508.846	-4280.45	-3262.76
								-58.19	-71.106	52.6374	-123.743	-18.4685	-5628.54	665.709	-6294.25	-4962.83	-3769.16	508.674	-4277.84	-3260.49
								-58.15	-68.9087	52.7551	-121.664	-16.1536	-5624.57	664.593	-6289.17	-4959.98	-3765.81	507.307	-4273.12	-3258.5
								-58.11	-69.6411	53.2237	-122.865	-16.4174	-5617.37	664.895	-6282.26	-4952.48	-3765.2	507.206	-4272.4	-3257.99
								-58.07	-71.5942	53.8016	-125.396	-17.7926	-5611.69	664.763	-6276.46	-4946.93	-3766.36	507.008	-4273.37	-3259.35
								-58.03	-73.8525	53.7186	-127.571	-20.134	-5607.06	664.006	-6271.06	-4943.05	-3761.96	506.604	-4268.57	-3255.36
								-57.99	-74.0356	53.4881	-127.524	-20.5475	-5604.8	662.811	-6267.61	-4941.99	-3757.39	506.293	-4263.68	-3251.09
								-57.95	-72.876	54.1598	-127.036	-18.7162	-5600.4	662.199	-6262.6	-4938.2	-3753.48	506.149	-4259.63	-3247.33
								-57.91	-74.2798	54.5392	-128.819	-19.7405	-5594.06	661.195	-6255.25	-4932.86	-3752.01	505.74	-4257.75	-3246.27
								-57.87	-72.3267	53.7113	-126.038	-18.6154	-5590.39	660.795	-6251.19	-4929.6	-3750.24	505.709	-4255.95	-3244.54
								-57.83	-71.4111	53.0045	-124.416	-18.4066	-5584.59	660.735	-6245.33	-4923.86	-3746.09	505.296	-4251.39	-3240.8
								-57.79	-69.2139	52.9166	-122.13	-16.2972	-5581.36	660.237	-6241.6	-4921.12	-3742.61	504.39	-4247	-3238.22
								-57.75	-69.7021	52.7446	-122.447	-16.9575	-5578.06	660.057	-6238.12	-4918.01	-3738.65	503.541	-4242.19	-3235.11
								-57.71	-68.7256	51.894	-120.62	-16.8316	-5573.85	659.255	-6233.11	-4914.6	-3735.17	503.157	-4238.33	-3232.01
								-57.67	-72.0215	52.4468	-124.468	-19.5747	-5568.85	659.311	-6228.16	-4909.54	-3731.32	503.022	-4234.35	-3228.3
								-57.63	-72.5098	52.9074	-125.417	-19.6023	-5562.44	658.309	-6220.75	-4904.13	-3729.06	502.906	-4231.97	-3226.16
								-57.59	-70.3125	52.6132	-122.926	-17.6993	-5560.36	658.052	-6218.41	-4902.31	-3723.69	502.643	-4226.34	-3221.05
								-57.55	-71.167	52.865	-124.032	-18.302	-5556.34	657.791	-6214.13	-4898.54	-3719.42	501.846	-4221.27	-3217.58
								-57.51	-71.6553	53.5052	-125.16	-18.1501	-5551.94	657.229	-6209.17	-4894.71	-3716.43	501.768	-4218.2	-3214.66
								-57.47	-72.4487	52.8772	-125.326	-19.5715	-5545.41	656.322	-6201.73	-4889.09	-3715.39	501.496	-4216.89	-3213.9
								-57.43	-69.8242	51.833	-121.657	-17.9913	-5541.99	655.485	-6197.48	-4886.51	-3711.49	500.65	-4212.14	-3210.84
								-57.39	-66.7114	52.5859	-119.297	-14.1255	-5536.86	654.506	-6191.37	-4882.36	-3707.64	499.601	-4207.24	-3208.04
								-57.35	-67.9321	53.093	-121.025	-14.8391	-5532.71	654.822	-6187.54	-4877.89	-3702.76	499.751	-4202.51	-3203.01
								-57.31	-67.8101	52.8888	-120.699	-14.9213	-5530.33	654.087	-6184.42	-4876.25	-3699.77	499.117	-4198.89	-3200.65
								-57.27	-68.0542	52.8615	-120.916	-15.1927	-5524.29	653.265	-6177.56	-4871.03	-3697.2	498.675	-4195.88	-3198.53
								-57.23	-67.627	52.284	-119.911	-15.343	-5523.07	652.962	-6176.03	-4870.11	-3694.03	498.495	-4192.53	-3195.54
								-57.19	-66.7725	51.4288	-118.201	-15.3436	-5519.23	652.138	-6171.36	-4867.09	-3690.98	499.221	-4190.2	-3191.76
								-57.15	-65.6128	51.4851	-117.098	-14.1277	-5516.6	651.592	-6168.19	-4865.01	-3687.74	498.555	-4186.3	-3189.19
								-57.11	-64.6362	52.4253	-117.061	-12.211	-5510.99	651.156	-6162.14	-4859.83	-3682.07	497.78	-4179.85	-3184.29
								-57.07	-66.3452	52.9517	-119.297	-13.3936	-5506.59	650.741	-6157.33	-4855.85	-3679.14	496.861	-4176	-3182.28
								-57.03	-66.8335	51.8727	-118.706	-14.9608	-5504.52	650.074	-6154.59	-4854.44	-3676.39	496.469	-4172.86	-3179.92
								-56.99	-68.0542	51.949	-120.003	-16.1052	-5499.63	648.794	-6148.43	-4850.84	-3677.73	495.849	-4173.58	-3181.89
								-56.95	-67.749	52.0426	-119.792	-15.7064	-5495.36	649.073	-6144.44	-4846.29	-3679.93	495.726	-4175.66	-3184.21
								-56.91	-66.7114	51.3994	-118.111	-15.3121	-5492.55	648.842	-6141.4	-4843.71	-3676.94	495.013	-4171.95	-3181.93
								-56.87	-67.9932	52.5313	-120.525	-15.4618	-5487	647.638	-6134.64	-4839.36	-3672.79	494.242	-4167.03	-3178.55
								-56.83	-69.397	52.7272	-122.124	-16.6698	-5481.26	646.952	-6128.21	-4834.31	-3671.14	493.742	-4164.88	-3177.4
								-56.79	-69.3359	51.5069	-120.843	-17.829	-5479.67	646.224	-6125.9	-4833.45	-3667.97	493.952	-4161.92	-3174.02
								-56.75	-68.6035	51.8056	-120.409	-16.7979	-5476.32	646.548	-6122.87	-4829.77	-3665.41	493.556	-4158.96	-3171.85
								-56.71	-67.627	52.2792	-119.906	-15.3478	-5470.58	646.125	-6116.71	-4824.46	-3663.57	492.553	-4156.13	-3171.02
								-56.67	-68.6646	51.6531	-120.318	-17.0114	-5466.92	645.384	-6112.3	-4821.53	-3662.23	492.853	-4155.08	-3169.38
								-56.63	-70.3735	51.645	-122.019	-18.7285	-5465.51	644.317	-6109.83	-4821.2	-3661.5	492.727	-4154.23	-3168.77
								-56.59	-69.519	52.384	-121.903	-17.135	-5460.57	645.013	-6105.58	-4815.56	-3659.12	491.991	-4151.11	-3167.13
								-56.55	-68.7256	51.8628	-120.588	-16.8628	-5457.83	644.982	-6102.81	-4812.84	-3655.09	491.534	-4146.62	-3163.56
								-56.51	-69.2749	52.0546	-121.329	-17.2203	-5451.54	644.183	-6095.72	-4807.35	-3653.32	491.603	-4144.92	-3161.72
								-56.47	-67.1997	52.4633	-119.663	-14.7364	-5446.59	643.968	-6090.56	-4802.63	-3650.09	490.858	-4140.94	-3159.23
								-56.43	-65.8569	52.2856	-118.142	-13.5714	-5442.32	642.902	-6085.22	-4799.42	-3647.64	490.268	-4137.91	-3157.38
								-56.39	-67.9321	52.6052	-120.537	-15.3269	-5438.72	642.974	-6081.69	-4795.75	-3641.91	490.403	-4132.31	-3151.5
								-56.35	-70.4346	52.8056	-123.24	-17.629	-5434.75	642.567	-6077.32	-4792.19	-3637.27	489.028	-4126.3	-3148.24
								-56.31	-67.8101	52.8324	-120.642	-14.9776	-5430.79	641.129	-6071.92	-4789.66	-3634.28	488.785	-4123.06	-3145.49
								-56.27	-68.0542	52.4201	-120.474	-15.6341	-5427.31	641.575	-6068.88	-4785.73	-3631.65	488.935	-4120.59	-3142.72
								-56.23	-67.8101	52.1129	-119.923	-15.6971	-5421.14	640.886	-6062.03	-4780.26	-3629.58	488.161	-4117.74	-3141.42
								-56.19	-67.0776	51.1281	-118.206	-15.9495	-5418.52	639.415	-6057.93	-4779.1	-3625.79	487.615	-4113.41	-3138.18
								-56.15	-64.9414	50.8251	-115.766	-14.1163	-5415.89	639.41	-6055.3	-4776.48	-3621.89	486.638	-4108.53	-3135.25
								-56.11	-64.7583	51.3212	-116.079	-13.4371	-5409.67	638.677	-6048.35	-4770.99	-3620.54	486.25	-4106.79	-3134.29
								-56.07	-63.9038	51.353	-115.257	-12.5509	-5406.13	638.766	-6044.89	-4767.36	-3618.84	486.562	-4105.4	-3132.27
								-56.03	-64.8804	50.9015	-115.782	-13.9788	-5401.98	637.148	-6039.13	-4764.83	-3617.43	486.429	-4103.86	-3131
								-55.99	-66.4063	50.522	-116.928	-15.8843	-5396.85	636.857	-6033.71	-4759.99	-3613.4	486.134	-4099.54	-3127.27
								-55.95	-64.27	49.6098	-113.88	-14.6602	-5394.1	636.417	-6030.52	-4757.69	-3609.44	485.07	-4094.51	-3124.37
								-55.91	-64.0869	49.7142	-113.801	-14.3727	-5390.93	636.856	-6027.79	-4754.07	-3608.28	482.991	-4091.27	-3125.29
								-55.87	-64.5752	51.2912	-115.866	-13.284	-5385.31	635.637	-6020.95	-4749.68	-3606.45	482.5	-4088.95	-3123.95
								-55.83	-64.5752	51.2956	-115.871	-13.2796	-5381.29	634.758	-6016.04	-4746.53	-3604.8	482.597	-4087.39	-3122.2
								-55.79	-66.1011	51.1964	-117.297	-14.9047	-5379.64	634.165	-6013.8	-4745.47	-3607.54	482.37	-4089.91	-3125.17
								-55.75	-68.3594	51.3537	-119.713	-17.0057	-5374.82	633.746	-6008.56	-4741.07	-3603.82	482.432	-4086.25	-3121.39
								-55.71	-67.688	51.2145	-118.903	-16.4735	-5371.28	633.592	-6004.87	-4737.69	-3600.04	482.734	-4082.77	-3117.3
								-55.67	-67.1387	51.7337	-118.872	-15.4049	-5363.4	632.68	-5996.08	-4730.72	-3596.74	482.492	-4079.23	-3114.25
								-55.63	-68.9087	51.7449	-120.654	-17.1638	-5359.07	632.409	-5991.48	-4726.66	-3597.47	482.162	-4079.64	-3115.31
								-55.59	-67.1997	49.8453	-117.045	-17.3545	-5356.2	631.731	-5987.93	-4724.47	-3595.89	481.049	-4076.94	-3114.84
								-55.55	-66.1011	49.5415	-115.643	-16.5595	-5353.39	631.094	-5984.49	-4722.3	-3594.24	479.946	-4074.18	-3114.29
								-55.51	-66.04	49.5477	-115.588	-16.4924	-5347.66	632.109	-5979.76	-4715.55	-3591.67	479.571	-4071.25	-3112.1
								-55.47	-63.6597	49.4756	-113.135	-14.1841	-5345.21	630.282	-5975.5	-4714.93	-3590.58	478.866	-4069.44	-3111.71
								-55.43	-64.6362	50.469	-115.105	-14.1673	-5342.1	630.13	-5972.23	-4711.97	-3586.18	478.557	-4064.74	-3107.62
								-55.39	-66.2231	50.4958	-116.719	-15.7273	-5334.17	629.34	-5963.51	-4704.83	-3579.47	477.973	-4057.44	-3101.49
								-55.35	-64.1479	49.3164	-113.464	-14.8316	-5329.59	628.874	-5958.46	-4700.72	-3575.32	477.175	-4052.49	-3098.14
								-55.31	-64.9414	49.967	-114.908	-14.9744	-5328.49	627.861	-5956.35	-4700.63	-3572.14	476.99	-4049.13	-3095.15
								-55.27	-64.27	50.6292	-114.899	-13.6408	-5324.22	627.283	-5951.5	-4696.94	-3573.18	476.822	-4050	-3096.36
								-55.23	-62.561	50.2227	-112.784	-12.3383	-5321.29	626.896	-5948.19	-4694.39	-3572.75	476	-4048.75	-3096.75
								-55.19	-62.3169	51.0587	-113.376	-11.2581	-5313.84	626.01	-5939.85	-4687.83	-3564.45	476.19	-4040.64	-3088.26
								-55.15	-63.9038	51.0249	-114.929	-12.8789	-5310.42	625.391	-5935.82	-4685.03	-3560.3	476.307	-4036.61	-3084
								-55.11	-65.8569	51.6125	-117.469	-14.2444	-5305.72	625.461	-5931.19	-4680.26	-3558.9	476.369	-4035.27	-3082.53
								-55.07	-66.4063	51.8866	-118.293	-14.5197	-5302.49	626.083	-5928.57	-4676.41	-3559.02	476.507	-4035.53	-3082.51
								-55.03	-61.9507	51.086	-113.037	-10.8647	-5300.54	624.984	-5925.52	-4675.55	-3554.99	475.847	-4030.84	-3079.15
								-54.99	-64.1479	50.8687	-115.017	-13.2793	-5297.61	624.177	-5921.78	-4673.43	-3550.48	476.059	-4026.53	-3074.42
								-54.95	-66.1621	50.7034	-116.865	-15.4587	-5290.22	624.075	-5914.3	-4666.15	-3547.49	476.107	-4023.59	-3071.38
								-54.91	-64.3311	50.1091	-114.44	-14.222	-5287.84	623.192	-5911.03	-4664.65	-3541.56	475.972	-4017.54	-3065.59
								-54.87	-63.8428	50.6886	-114.531	-13.1542	-5288.39	622.39	-5910.78	-4666	-3539.92	473.765	-4013.68	-3066.15
								-54.83	-65.6738	49.8783	-115.552	-15.7956	-5282.72	622.275	-5904.99	-4660.44	-3538.15	473.629	-4011.78	-3064.52
								-54.79	-65.8569	48.7923	-114.649	-17.0646	-5275.88	621.829	-5897.71	-4654.05	-3535.77	474.726	-4010.49	-3061.04
								-54.75	-67.3828	49.1734	-116.556	-18.2094	-5271.18	621.305	-5892.48	-4649.88	-3530.4	474.571	-4004.97	-3055.82
								-54.71	-63.7817	49.4834	-113.265	-14.2984	-5267.7	621.234	-5888.93	-4646.47	-3522.4	473.601	-3996	-3048.8
								-54.67	-64.8193	48.5636	-113.383	-16.2558	-5265.93	621.131	-5887.06	-4644.8	-3521	472.174	-3993.17	-3048.82
								-54.63	-66.6504	49.6372	-116.287	-17.0132	-5262.39	620.766	-5883.16	-4641.62	-3518.55	471.719	-3990.27	-3046.84
								-54.59	-66.04	50.0023	-116.042	-16.0377	-5257.02	619.838	-5876.86	-4637.18	-3517.7	471.636	-3989.34	-3046.06
								-54.55	-63.7207	49.4307	-113.151	-14.29	-5250	618.941	-5868.94	-4631.06	-3517.64	471.796	-3989.44	-3045.84
								-54.51	-63.7817	49.7734	-113.555	-14.0084	-5246.28	617.356	-5863.63	-4628.92	-3516.6	470.948	-3987.55	-3045.65
								-54.47	-66.5894	50.4338	-117.023	-16.1556	-5244.57	616.884	-5861.45	-4627.68	-3514.04	469.479	-3983.52	-3044.56
								-54.43	-67.2607	50.495	-117.756	-16.7658	-5241.21	617.054	-5858.27	-4624.16	-3511.23	469.533	-3980.76	-3041.7
								-54.39	-65.0024	51.1031	-116.106	-13.8994	-5236.33	616.502	-5852.83	-4619.83	-3509.77	470.038	-3979.8	-3039.73
								-54.35	-66.5283	50.499	-117.027	-16.0293	-5232.48	615.755	-5848.24	-4616.73	-3505.43	470.12	-3975.55	-3035.31
								-54.31	-67.3218	49.3759	-116.698	-17.9459	-5226.69	615.03	-5841.71	-4611.66	-3499.94	468.688	-3968.63	-3031.25
								-54.27	-66.9556	49.2519	-116.207	-17.7036	-5223.88	615.226	-5839.1	-4608.65	-3498.05	468.625	-3966.67	-3029.42
								-54.23	-64.8193	50.2556	-115.075	-14.5637	-5221.5	614.435	-5835.93	-4607.06	-3495.97	468.567	-3964.54	-3027.4
								-54.19	-65.1855	50.7182	-115.904	-14.4673	-5214.72	612.96	-5827.68	-4601.76	-3492.19	467.433	-3959.62	-3024.75
								-54.15	-67.3218	50.1935	-117.515	-17.1283	-5209.78	613.113	-5822.89	-4596.67	-3492.55	467.25	-3959.8	-3025.3
								-54.11	-66.8335	50.9937	-117.827	-15.8398	-5207.15	612.07	-5819.22	-4595.08	-3489.56	467.446	-3957.01	-3022.12
								-54.07	-66.4673	52.3898	-118.857	-14.0775	-5203.8	611.791	-5815.59	-4592	-3487.43	466.561	-3953.99	-3020.87
								-54.03	-67.5659	52.1444	-119.71	-15.4215	-5202.45	611.519	-5813.97	-4590.93	-3484.86	465.295	-3950.16	-3019.57
								-53.99	-67.3828	50.8872	-118.27	-16.4956	-5196.05	610.899	-5806.94	-4585.15	-3482.91	464.486	-3947.4	-3018.42
								-53.95	-68.1763	50.7481	-118.924	-17.4282	-5191.59	609.988	-5801.58	-4581.6	-3477.66	464.517	-3942.18	-3013.14
								-53.91	-65.918	50.8391	-116.757	-15.0789	-5187.99	609.276	-5797.26	-4578.71	-3473.69	464.469	-3938.16	-3009.23
								-53.87	-66.1011	49.5016	-115.603	-16.5995	-5183.65	609.432	-5793.09	-4574.22	-3473.39	464.403	-3937.79	-3008.99
								-53.83	-68.1152	49.8173	-117.933	-18.2979	-5181.76	608.544	-5790.31	-4573.22	-3471.19	464.166	-3935.36	-3007.03
								-53.79	-68.2373	50.7889	-119.026	-17.4484	-5177.25	607.923	-5785.17	-4569.32	-3467.16	464.405	-3931.57	-3002.76
								-53.75	-67.749	50.7903	-118.539	-16.9587	-5173.46	606.537	-5780	-4566.92	-3464.36	464.388	-3928.74	-2999.97
								-53.71	-67.5049	50.2997	-117.805	-17.2052	-5169.8	606.49	-5776.29	-4563.31	-3460.33	463.226	-3923.55	-2997.1
								-53.67	-68.7256	50.3206	-119.046	-18.405	-5164.61	606.846	-5771.46	-4557.77	-3453.49	462.564	-3916.05	-2990.93
								-53.63	-66.2842	50.5105	-116.795	-15.7737	-5161.74	605.317	-5767.06	-4556.43	-3449.65	462.078	-3911.72	-2987.57
								-53.59	-63.9648	49.7501	-113.715	-14.2147	-5157.47	604.955	-5762.43	-4552.52	-3447.45	462.782	-3910.23	-2984.67
								-53.55	-64.9414	49.1754	-114.117	-15.766	-5151.98	603.482	-5755.46	-4548.5	-3446.04	463.286	-3909.33	-2982.76
								-53.51	-65.1245	49.3091	-114.434	-15.8154	-5148.56	603.649	-5752.21	-4544.91	-3444.95	462.579	-3907.53	-2982.37
								-53.47	-64.0259	49.1689	-113.195	-14.857	-5143.8	603.984	-5747.78	-4539.81	-3442.02	462.368	-3904.38	-2979.65
								-53.43	-61.6455	48.7755	-110.421	-12.87	-5141.36	603.14	-5744.5	-4538.22	-3439.09	461.866	-3900.95	-2977.22
								-53.39	-62.8052	49.3085	-112.114	-13.4967	-5138.18	603.086	-5741.27	-4535.1	-3437.68	461.577	-3899.26	-2976.11
								-53.35	-63.0493	49.5369	-112.586	-13.5124	-5133.36	602.595	-5735.96	-4530.77	-3436.58	460.972	-3897.56	-2975.61
								-53.31	-62.561	49.0177	-111.579	-13.5434	-5125.92	602.604	-5728.52	-4523.31	-3435.06	460.363	-3895.42	-2974.7
								-53.27	-65.2466	49.073	-114.32	-16.1735	-5120.85	601.679	-5722.53	-4519.17	-3429.99	459.745	-3889.74	-2970.25
								-53.23	-67.2607	49.5288	-116.79	-17.7319	-5119.08	600.07	-5719.15	-4519.01	-3425.72	459.782	-3885.5	-2965.94
								-53.19	-65.2466	49.1238	-114.37	-16.1228	-5117.98	599.723	-5717.7	-4518.26	-3423.28	460.083	-3883.36	-2963.2
								-53.15	-63.0493	48.9355	-111.985	-14.1138	-5112.79	599.735	-5712.53	-4513.06	-3420.59	459.435	-3880.03	-2961.16
								-53.11	-65.4297	49.301	-114.731	-16.1286	-5108.89	599.326	-5708.21	-4509.56	-3418.21	458.143	-3876.36	-2960.07
								-53.07	-65.7349	49.5624	-115.297	-16.1725	-5105.65	599.576	-5705.23	-4506.08	-3413.39	458.387	-3871.78	-2955
								-53.03	-64.5752	48.7721	-113.347	-15.8031	-5100.46	598.596	-5699.06	-4501.87	-3409.24	458.415	-3867.66	-2950.83
								-52.99	-63.1104	48.571	-111.681	-14.5393	-5097.17	597.581	-5694.75	-4499.59	-3407.84	458.11	-3865.95	-2949.73
								-52.95	-65.0024	49.0201	-114.023	-15.9823	-5094.12	597.491	-5691.61	-4496.62	-3406.37	457.559	-3863.93	-2948.81
								-52.91	-65.0635	48.1895	-113.253	-16.8739	-5088.68	596.319	-5685	-4492.37	-3400.39	457.221	-3857.61	-2943.17
								-52.87	-64.6973	48.7517	-113.449	-15.9456	-5082.64	596.975	-5679.62	-4485.67	-3397.09	456.761	-3853.86	-2940.33
								-52.83	-65.6738	49.4251	-115.099	-16.2487	-5080.99	596.213	-5677.21	-4484.78	-3394.35	455.714	-3850.06	-2938.63
								-52.79	-63.5376	48.9096	-112.447	-14.628	-5077.27	595.474	-5672.74	-4481.8	-3394.29	455.826	-3850.11	-2938.46
								-52.75	-63.3545	49.1102	-112.465	-14.2443	-5072.27	595.331	-5667.6	-4476.94	-3391.78	455.418	-3847.2	-2936.37
								-52.71	-64.6973	49.7858	-114.483	-14.9115	-5065.8	594.672	-5660.47	-4471.12	-3387.45	455.453	-3842.9	-2932
								-52.67	-65.1855	49.525	-114.711	-15.6605	-5064.03	594.851	-5658.88	-4469.17	-3385.5	455.438	-3840.94	-2930.06
								-52.63	-64.4531	49.6862	-114.139	-14.7669	-5059.51	594.63	-5654.14	-4464.88	-3382.81	454.959	-3837.77	-2927.85
								-52.59	-64.27	49.7646	-114.035	-14.5054	-5054.02	592.963	-5646.98	-4461.05	-3379.88	453.872	-3833.75	-2926.01
								-52.55	-62.8052	49.0223	-111.828	-13.7829	-5053.16	593.153	-5646.32	-4460.01	-3378.66	454.302	-3832.96	-2924.36
								-52.51	-59.1431	48.5551	-107.698	-10.588	-5046.33	592.249	-5638.57	-4454.08	-3375.73	453.745	-3829.48	-2921.99
								-52.47	-61.2793	48.7874	-110.067	-12.4919	-5040.28	591.908	-5632.19	-4448.37	-3371.89	452.671	-3824.56	-2919.22
								-52.43	-61.4014	49.068	-110.469	-12.3333	-5040.34	591.417	-5631.76	-4448.93	-3365.72	452.216	-3817.94	-2913.51
								-52.39	-60.5469	49.2358	-109.783	-11.311	-5037.66	589.875	-5627.53	-4447.78	-3362.91	451.682	-3814.6	-2911.23
								-52.35	-60.9741	49.4469	-110.421	-11.5272	-5030.15	590.999	-5621.15	-4439.15	-3359.62	450.669	-3810.29	-2908.95
								-52.31	-62.2559	49.2279	-111.484	-13.028	-5025.21	590.157	-5615.36	-4435.05	-3356.2	449.651	-3805.85	-2906.55
								-52.27	-62.8052	49.3073	-112.112	-13.4979	-5020.57	589.228	-5609.8	-4431.34	-3353.27	448.796	-3802.07	-2904.48
								-52.23	-63.5986	50.1747	-113.773	-13.4239	-5018.19	588.744	-5606.93	-4429.44	-3350.1	448.826	-3798.92	-2901.27
								-52.19	-63.0493	49.7639	-112.813	-13.2854	-5013.24	587.808	-5601.05	-4425.44	-3348.39	447.691	-3796.08	-2900.7
								-52.15	-61.0962	48.6857	-109.782	-12.4105	-5009.52	588.07	-5597.59	-4421.45	-3345.4	446.124	-3791.52	-2899.27
								-52.11	-60.6079	49.1605	-109.768	-11.4474	-5002.56	587.646	-5590.21	-4414.92	-3341.06	446.301	-3787.37	-2894.76
								-52.07	-61.0352	49.1097	-110.145	-11.9255	-5000.06	586.317	-5586.38	-4413.74	-3340.82	445.989	-3786.81	-2894.83
								-52.03	-62.0117	48.6232	-110.635	-13.3885	-4999.02	586.37	-5585.39	-4412.65	-3338.93	446.275	-3785.2	-2892.65
								-51.99	-62.8052	48.3314	-111.137	-14.4738	-4994.38	585.146	-5579.53	-4409.24	-3335.75	447.012	-3782.77	-2888.74
								-51.95	-60.8521	47.8512	-108.703	-13.0008	-4989.38	585.625	-5575	-4403.76	-3333.56	445.472	-3779.03	-2888.09
								-51.91	-60.2417	47.7562	-107.998	-12.4855	-4986.39	584.546	-5570.94	-4401.84	-3326.48	444.481	-3770.96	-2882
								-51.87	-63.3545	47.9607	-111.315	-15.3938	-4981.26	584.052	-5565.31	-4397.21	-3321.9	444.809	-3766.71	-2877.09
								-51.83	-62.6831	47.3807	-110.064	-15.3024	-4975.71	583.875	-5559.58	-4391.83	-3319.27	444.648	-3763.92	-2874.63
								-51.79	-61.6455	47.3005	-108.946	-14.345	-4972.84	583.81	-5556.65	-4389.03	-3320.31	444.49	-3764.8	-2875.82
								-51.75	-62.8662	48.2379	-111.104	-14.6283	-4971.92	582.989	-5554.91	-4388.93	-3322.69	443.985	-3766.68	-2878.71
								-51.71	-63.1104	48.38	-111.49	-14.7303	-4965.09	582.587	-5547.68	-4382.5	-3318.3	443.079	-3761.38	-2875.22
								-51.67	-64.6973	49.3121	-114.009	-15.3851	-4960.57	581.691	-5542.26	-4378.88	-3312.26	443.038	-3755.29	-2869.22
								-51.63	-65.7959	50.0253	-115.821	-15.7706	-4955.99	581.253	-5537.25	-4374.74	-3309.57	442.78	-3752.35	-2866.79
								-51.59	-64.6973	49.0103	-113.708	-15.687	-4951.84	580.535	-5532.38	-4371.31	-3306.64	442.795	-3749.44	-2863.85
								-51.55	-63.4155	48.8902	-112.306	-14.5254	-4950.56	579.92	-5530.48	-4370.64	-3306.09	442.653	-3748.74	-2863.44
								-51.51	-63.6597	48.5319	-112.192	-15.1278	-4946.96	579.782	-5526.74	-4367.18	-3304.02	441.738	-3745.75	-2862.28
								-51.47	-65.3076	48.186	-113.494	-17.1216	-4940.43	579.964	-5520.39	-4360.47	-3303.71	440.741	-3744.45	-2862.97
								-51.43	-64.4531	48.6584	-113.112	-15.7947	-4938.72	578.794	-5517.52	-4359.93	-3301.51	440.419	-3741.93	-2861.09
								-51.39	-63.4155	48.1468	-111.562	-15.2688	-4934.81	578.386	-5513.2	-4356.43	-3299.68	439.801	-3739.48	-2859.88
								-51.35	-63.2935	47.2585	-110.552	-16.0349	-4929.02	577.877	-5506.89	-4351.14	-3300.66	439.869	-3740.53	-2860.79
								-51.31	-63.4766	47.9317	-111.408	-15.5448	-4923.83	577.996	-5501.82	-4345.83	-3298.1	439.834	-3737.93	-2858.26
								-51.27	-64.7583	47.9565	-112.715	-16.8018	-4920.84	577.126	-5497.96	-4343.71	-3292.66	438.88	-3731.54	-2853.78
								-51.23	-63.9038	47.8148	-111.719	-16.089	-4918.52	576.538	-5495.06	-4341.98	-3285.89	438.018	-3723.91	-2847.87
								-51.19	-62.3169	48.2327	-110.55	-14.0841	-4913.45	575.121	-5488.57	-4338.33	-3283.87	437.389	-3721.26	-2846.49
								-51.15	-62.1948	46.8884	-109.083	-15.3064	-4907.47	574.697	-5482.17	-4332.77	-3278.08	436.751	-3714.83	-2841.32
								-51.11	-63.2935	47.1711	-110.465	-16.1223	-4905.76	574.206	-5479.97	-4331.56	-3273.01	436.181	-3709.19	-2836.83
								-51.07	-63.4766	47.4258	-110.902	-16.0508	-4904.05	573.967	-5478.02	-4330.09	-3271.12	436.131	-3707.25	-2834.99
								-51.03	-61.5234	46.7554	-108.279	-14.7681	-4899.48	574.168	-5473.64	-4325.31	-3268.98	436.851	-3705.83	-2832.13
								-50.99	-62.3169	47.2693	-109.586	-15.0475	-4895.69	573.193	-5468.88	-4322.5	-3264.83	436.476	-3701.31	-2828.36
								-50.95	-61.8896	46.9341	-108.824	-14.9556	-4891.97	573.341	-5465.31	-4318.63	-3260.13	435.714	-3695.85	-2824.42
								-50.91	-60.1196	45.9794	-106.099	-14.1402	-4884.7	572.106	-5456.81	-4312.6	-3260.07	434.854	-3694.93	-2825.22
								-50.87	-58.8989	46.6756	-105.575	-12.2233	-4878.72	571.643	-5450.37	-4307.08	-3257.87	434.173	-3692.05	-2823.7
								-50.83	-61.4014	46.2231	-107.624	-15.1783	-4876.71	571.459	-5448.17	-4305.25	-3253.66	433.544	-3687.21	-2820.12
								-50.79	-63.1714	45.378	-108.549	-17.7934	-4871.58	571.174	-5442.76	-4300.41	-3251.46	432.948	-3684.41	-2818.52
								-50.75	-61.2793	45.5876	-106.867	-15.6917	-4866.82	571.029	-5437.85	-4295.79	-3248.05	432.304	-3680.35	-2815.74
								-50.71	-58.5327	45.4139	-103.947	-13.1188	-4861.69	570.254	-5431.95	-4291.44	-3245.61	431.166	-3676.77	-2814.44
								-50.67	-59.3262	46.0667	-105.393	-13.2595	-4856.87	569.575	-5426.45	-4287.3	-3242.49	431.103	-3673.6	-2811.39
								-50.63	-63.2324	46.6685	-109.901	-16.5639	-4853.33	568.828	-5422.16	-4284.5	-3241.45	430.529	-3671.98	-2810.93
								-50.59	-62.8662	45.661	-108.527	-17.2052	-4851.68	569.329	-5421.01	-4282.36	-3237.43	430.139	-3667.57	-2807.29
								-50.55	-59.082	45.387	-104.469	-13.6951	-4848.82	568.272	-5417.09	-4280.54	-3234.8	428.911	-3663.71	-2805.89
								-50.51	-60.3638	45.9026	-106.266	-14.4612	-4844.91	568.496	-5413.41	-4276.41	-3237.73	428.196	-3665.93	-2809.54
								-50.47	-59.5093	45.8322	-105.341	-13.677	-4838.13	568.187	-5406.32	-4269.95	-3234.56	428.276	-3662.83	-2806.28
								-50.43	-59.5703	45.3872	-104.957	-14.1831	-4834.66	566.59	-5401.25	-4268.07	-3229.8	429.087	-3658.88	-2800.71
								-50.39	-60.0586	46.0335	-106.092	-14.025	-4832.34	566.493	-5398.83	-4265.84	-3225.71	429.083	-3654.79	-2796.62
								-50.35	-62.1948	46.4375	-108.632	-15.7573	-4827.15	565.518	-5392.67	-4261.63	-3223.63	427.656	-3651.29	-2795.98
								-50.31	-63.1104	45.8143	-108.925	-17.296	-4823.55	565.339	-5388.89	-4258.21	-3219.06	426.941	-3646	-2792.11
								-50.27	-62.7441	46.4594	-109.204	-16.2848	-4817.14	565.114	-5382.25	-4252.02	-3215.21	426.186	-3641.4	-2789.02
								-50.23	-60.1196	46.6982	-106.818	-13.4214	-4813.72	564.388	-5378.11	-4249.33	-3215.45	426.858	-3642.31	-2788.6
								-50.19	-60.1196	46.6533	-106.773	-13.4663	-4807.49	563.368	-5370.86	-4244.13	-3214.48	426.794	-3641.27	-2787.68
								-50.15	-60.6079	46.1926	-106.8	-14.4153	-4804.44	563.632	-5368.08	-4240.81	-3210.51	427.18	-3637.69	-2783.33
								-50.11	-62.3779	46.9643	-109.342	-15.4137	-4801.09	563.004	-5364.09	-4238.08	-3208.92	426.472	-3635.4	-2782.45
								-50.07	-60.1807	47.4966	-107.677	-12.684	-4795.47	562.824	-5358.3	-4232.65	-3203.98	425.866	-3629.85	-2778.11
								-50.03	-58.5327	47.1188	-105.652	-11.4139	-4792.48	562.72	-5355.2	-4229.76	-3197.88	425.428	-3623.3	-2772.45
								-49.99	-61.2183	46.4956	-107.714	-14.7226	-4787.78	561.569	-5349.35	-4226.21	-3196.41	424.919	-3621.33	-2771.49
								-49.95	-62.9883	46.7954	-109.784	-16.1929	-4784.06	560.754	-5344.81	-4223.3	-3192.93	424.697	-3617.63	-2768.24
								-49.91	-63.0493	46.9263	-109.976	-16.123	-4780.27	560.13	-5340.4	-4220.14	-3190.12	424.949	-3615.07	-2765.18
								-49.87	-60.6689	46.5781	-107.247	-14.0908	-4774.54	560.203	-5334.74	-4214.33	-3184.27	425.819	-3610.08	-2758.45
								-49.83	-60.6079	47.5458	-108.154	-13.0621	-4770.08	558.508	-5328.59	-4211.57	-3181.34	425.022	-3606.36	-2756.31
								-49.79	-62.8052	47.7232	-110.528	-15.082	-4766.97	558.717	-5325.68	-4208.25	-3177.61	424.373	-3601.99	-2753.24
								-49.75	-60.5469	46.8831	-107.43	-13.6638	-4763.73	558.55	-5322.28	-4205.18	-3174.99	424.177	-3599.16	-2750.81
								-49.71	-59.6313	46.171	-105.802	-13.4604	-4759.7	558.051	-5317.76	-4201.65	-3170.84	423.908	-3594.74	-2746.93
								-49.67	-59.5093	46.4714	-105.981	-13.0378	-4756.9	558	-5314.9	-4198.9	-3169.74	422.205	-3591.94	-2747.53
								-49.63	-58.5327	46.0226	-104.555	-12.5101	-4752.75	556.194	-5308.94	-4196.55	-3165.41	422.163	-3587.57	-2743.24
								-49.59	-58.0444	45.2725	-103.317	-12.7719	-4748.41	556.389	-5304.8	-4192.02	-3163.15	421.896	-3585.04	-2741.25
								-49.55	-59.1431	45.0279	-104.171	-14.1151	-4744.2	555.39	-5299.59	-4188.81	-3161.93	421.584	-3583.51	-2740.34
								-49.51	-62.1948	45.2201	-107.415	-16.9747	-4740.6	555.222	-5295.82	-4185.38	-3161.74	421.444	-3583.19	-2740.3
								-49.47	-60.6079	45.405	-106.013	-15.2029	-4736.45	555.01	-5291.46	-4181.44	-3160.58	420.72	-3581.3	-2739.86
								-49.43	-58.4106	45.4129	-103.823	-12.9978	-4731.45	554.203	-5285.65	-4177.24	-3157.84	420.777	-3578.61	-2737.06
								-49.39	-57.1899	45.7885	-102.978	-11.4015	-4729.92	553.689	-5283.61	-4176.23	-3153.87	420.28	-3574.15	-2733.59
								-49.35	-58.4717	45.3114	-103.783	-13.1603	-4726.62	552.757	-5279.38	-4173.87	-3149.66	419.96	-3569.62	-2729.7
								-49.31	-58.1055	43.9306	-102.036	-14.1749	-4721.31	552.613	-5273.93	-4168.7	-3147.34	419.144	-3566.48	-2728.2
								-49.27	-55.6641	44.2392	-99.9033	-11.4248	-4716.25	552.116	-5268.36	-4164.13	-3143.55	417.997	-3561.55	-2725.56
								-49.23	-56.7627	45.3934	-102.156	-11.3692	-4711.85	552.084	-5263.94	-4159.77	-3143.74	416.807	-3560.54	-2726.93
								-49.19	-57.7393	45.1167	-102.856	-12.6226	-4709.72	551.538	-5261.26	-4158.18	-3141.05	417.061	-3558.11	-2723.99
								-49.15	-58.3496	44.7294	-103.079	-13.6202	-4703.8	550.992	-5254.79	-4152.8	-3137.33	417.514	-3554.84	-2719.81
								-49.11	-58.96	45.1325	-104.092	-13.8275	-4699.34	550.27	-5249.61	-4149.07	-3136.11	417.174	-3553.28	-2718.93
								-49.07	-60.6079	45.5611	-106.169	-15.0468	-4697.63	550.114	-5247.75	-4147.52	-3134.89	416.141	-3551.03	-2718.75
								-49.03	-59.3262	44.6331	-103.959	-14.693	-4691.16	550.172	-5241.33	-4140.99	-3131.35	416.392	-3547.74	-2714.96
								-48.99	-59.8755	44.8802	-104.756	-14.9953	-4685.85	549.23	-5235.08	-4136.62	-3129.58	416.377	-3545.95	-2713.2
								-48.95	-61.2793	44.7761	-106.055	-16.5032	-4682.01	549.003	-5231.01	-4133	-3126.22	416.345	-3542.57	-2709.88
								-48.91	-58.96	43.8684	-102.828	-15.0916	-4679.2	548.371	-5227.57	-4130.83	-3125.67	415.798	-3541.47	-2709.87
								-48.87	-56.5186	43.9257	-100.444	-12.5928	-4675.23	549.167	-5224.4	-4126.07	-3126.1	414.862	-3540.96	-2711.24
								-48.83	-56.7017	44.1909	-100.892	-12.5108	-4672.36	548.538	-5220.9	-4123.83	-3120.61	414.39	-3535	-2706.22
								-48.79	-56.9458	43.2782	-100.224	-13.6676	-4669.19	547.759	-5216.95	-4121.43	-3112.43	414.119	-3526.55	-2698.31
								-48.75	-57.6172	42.8117	-100.429	-14.8055	-4664.43	546.591	-5211.02	-4117.84	-3108.7	413.354	-3522.06	-2695.35
								-48.71	-56.0303	43.4181	-99.4483	-12.6122	-4660.64	545.765	-5206.41	-4114.88	-3107.73	412.231	-3519.96	-2695.5
								-48.67	-56.7627	42.9876	-99.7503	-13.7751	-4657.78	545.828	-5203.6	-4111.95	-3104.37	412.729	-3517.1	-2691.64
								-48.63	-54.8096	43.0231	-97.8327	-11.7865	-4653.14	544.776	-5197.91	-4108.36	-3103.27	412.21	-3515.48	-2691.06
								-48.59	-56.6406	44.1958	-100.836	-12.4448	-4647.09	544.327	-5191.42	-4102.77	-3100.34	411.863	-3512.2	-2688.48
								-48.55	-55.542	43.6812	-99.2232	-11.8608	-4644.35	543.808	-5188.16	-4100.54	-3093.75	412.128	-3505.88	-2681.62
								-48.51	-56.2744	42.7865	-99.0609	-13.488	-4640.87	542.95	-5183.82	-4097.92	-3092.83	411.23	-3504.06	-2681.6
								-48.47	-57.0068	43.8303	-100.837	-13.1766	-4637.27	542.906	-5180.17	-4094.36	-3090.15	410.28	-3500.43	-2679.87
								-48.43	-57.9224	44.8125	-102.735	-13.1099	-4632.26	543.303	-5175.57	-4088.96	-3085.69	410.206	-3495.9	-2675.49
								-48.39	-57.5562	44.6818	-102.238	-12.8743	-4626.22	542.22	-5168.44	-4084	-3082.15	410.109	-3492.26	-2672.04
								-48.35	-58.8379	44.6702	-103.508	-14.1677	-4621.89	541.69	-5163.58	-4080.2	-3078.43	409.833	-3488.26	-2668.6
								-48.31	-59.6313	44.2628	-103.894	-15.3685	-4617.74	541.313	-5159.05	-4076.42	-3074.22	409.107	-3483.33	-2665.11
								-48.27	-57.0068	43.7489	-100.756	-13.258	-4613.4	540.731	-5154.13	-4072.67	-3073.97	408.62	-3482.59	-2665.36
								-48.23	-57.5562	44.6579	-102.214	-12.8982	-4609.5	540.034	-5149.53	-4069.46	-3074.46	407.714	-3482.18	-2666.75
								-48.19	-58.7769	44.5807	-103.358	-14.1961	-4606.69	539.444	-5146.13	-4067.25	-3071.17	407.063	-3478.23	-2664.1
								-48.15	-59.2041	43.1698	-102.374	-16.0343	-4603.45	539.98	-5143.43	-4063.47	-3063.29	406.659	-3469.95	-2656.63
								-48.11	-58.7158	43.7304	-102.446	-14.9854	-4598.63	538.741	-5137.37	-4059.89	-3062.07	406.365	-3468.44	-2655.71
								-48.07	-56.3965	44.0314	-100.428	-12.3651	-4594.36	539.256	-5133.62	-4055.1	-3061.95	405.814	-3467.76	-2656.14
								-48.03	-55.7861	44.1588	-99.9449	-11.6273	-4590.94	538.821	-5129.76	-4052.12	-3061.16	405.534	-3466.69	-2655.62
								-47.99	-57.373	44.6565	-102.03	-12.7165	-4585.08	537.406	-5122.49	-4047.68	-3058.11	405.236	-3463.34	-2652.87
								-47.95	-60.4858	44.6394	-105.125	-15.8464	-4582.89	536.459	-5119.35	-4046.43	-3051.76	404.706	-3456.46	-2647.05
								-47.91	-59.082	43.4907	-102.573	-15.5913	-4579.47	536.431	-5115.9	-4043.04	-3049.56	403.987	-3453.55	-2645.57
								-47.87	-59.1431	44.315	-103.458	-14.8281	-4576.66	535.544	-5112.2	-4041.12	-3050.84	404.292	-3455.13	-2646.55
								-47.83	-59.082	44.5375	-103.62	-14.5445	-4574.22	535.855	-5110.07	-4038.36	-3048.16	403.843	-3452	-2644.31
								-47.79	-58.2886	44.0828	-102.371	-14.2057	-4569.34	535.04	-5104.38	-4034.3	-3044.07	402.503	-3446.57	-2641.56
								-47.75	-58.7158	44.4918	-103.208	-14.224	-4561.52	534.522	-5096.05	-4027	-3040.41	401.63	-3442.03	-2638.78
								-47.71	-56.3354	44.871	-101.206	-11.4645	-4559.14	534.084	-5093.23	-4025.06	-3037.41	401.061	-3438.48	-2636.35
								-47.67	-56.5796	44.0669	-100.647	-12.5127	-4556.52	532.959	-5089.48	-4023.56	-3037.17	400.525	-3437.7	-2636.65
								-47.63	-58.2886	44.6165	-102.905	-13.6721	-4553.22	532.74	-5085.96	-4020.48	-3034.06	400.149	-3434.21	-2633.91
								-47.59	-58.5938	44.7807	-103.374	-13.813	-4551.27	532.643	-5083.91	-4018.63	-3031.01	400.021	-3431.03	-2630.98
								-47.55	-57.4951	43.7569	-101.252	-13.7382	-4546.75	532.418	-5079.17	-4014.33	-3025.88	399.984	-3425.86	-2625.89
								-47.51	-56.7627	44.232	-100.995	-12.5307	-4541.63	531.397	-5073.02	-4010.23	-3023.93	398.976	-3422.9	-2624.95
								-47.47	-57.4951	44.3163	-101.811	-13.1788	-4535.95	530.225	-5066.17	-4005.73	-3020.69	398.403	-3419.09	-2622.29
								-47.43	-56.2744	44.1845	-100.459	-12.0899	-4533.39	529.676	-5063.06	-4003.71	-3017.94	398.74	-3416.68	-2619.2
								-47.39	-56.6406	45.0632	-101.704	-11.5774	-4528.81	529.6	-5058.41	-3999.21	-3016.36	398.667	-3415.02	-2617.69
								-47.35	-56.7017	44.4243	-101.126	-12.2773	-4525.57	529.613	-5055.19	-3995.96	-3009.83	398.234	-3408.06	-2611.59
								-47.31	-57.8613	44.0462	-101.908	-13.8151	-4520.69	528.987	-5049.68	-3991.7	-3007.26	397.459	-3404.72	-2609.8
								-47.27	-59.5703	43.7629	-103.333	-15.8074	-4515.26	528.019	-5043.28	-3987.24	-3008.3	397.439	-3405.74	-2610.86
								-47.23	-59.2041	42.8293	-102.033	-16.3748	-4511.72	528.666	-5040.38	-3983.05	-3005.01	397.811	-3402.82	-2607.19
								-47.19	-58.5938	42.802	-101.396	-15.7917	-4508.54	527.409	-5035.95	-3981.14	-3003.36	397.984	-3401.34	-2605.37
								-47.15	-57.9224	43.1722	-101.095	-14.7501	-4503.97	527.004	-5030.97	-3976.96	-2998.11	397.359	-3395.47	-2600.75
								-47.11	-57.1289	42.6138	-99.7427	-14.5151	-4499.09	526.604	-5025.69	-3972.48	-2995.12	396.417	-3391.53	-2598.7
								-47.07	-57.1899	43.122	-100.312	-14.0679	-4491.21	525.416	-5016.63	-3965.8	-2995.67	396.223	-3391.89	-2599.44
								-47.03	-57.373	43.4209	-100.794	-13.9521	-4488.65	525.545	-5014.19	-3963.1	-2995.54	395.948	-3391.49	-2599.6
								-46.99	-56.2134	42.865	-99.0784	-13.3484	-4484.37	524.661	-5009.04	-3959.71	-2992.49	396.075	-3388.57	-2596.42
								-46.95	-56.7017	43.6953	-100.397	-13.0063	-4480.04	523.681	-5003.72	-3956.36	-2988.53	396.726	-3385.25	-2591.8
								-46.91	-56.7017	43.8466	-100.548	-12.855	-4474.61	523.863	-4998.47	-3950.75	-2984.19	395.469	-3379.66	-2588.72
								-46.87	-56.4575	43.9437	-100.401	-12.5138	-4469.54	523.548	-4993.09	-3946	-2984.44	394.988	-3379.42	-2589.45
								-46.83	-58.3496	45.2995	-103.649	-13.0502	-4469.12	522.83	-4991.95	-3946.29	-2984.19	394.878	-3379.07	-2589.31
								-46.79	-58.6548	45.072	-103.727	-13.5828	-4464.66	522.686	-4987.35	-3941.97	-2977.17	393.723	-3370.9	-2583.45
								-46.75	-57.9224	44.8364	-102.759	-13.086	-4460.51	522.201	-4982.71	-3938.31	-2972.41	393.416	-3365.83	-2579
								-46.71	-57.8613	44.3896	-102.251	-13.4717	-4457.03	521.978	-4979.01	-3935.05	-2968.87	393.396	-3362.27	-2575.48
								-46.67	-55.603	43.9759	-99.5789	-11.6272	-4451.6	520.85	-4972.45	-3930.75	-2964.42	392.859	-3357.28	-2571.56
								-46.63	-55.6641	43.6754	-99.3394	-11.9887	-4448.42	519.832	-4968.26	-3928.59	-2962.71	392.075	-3354.78	-2570.63
								-46.59	-56.5186	43.4234	-99.942	-13.0951	-4444.58	520.468	-4965.05	-3924.11	-2959.23	392.329	-3351.56	-2566.9
								-46.55	-57.0679	42.8287	-99.8966	-14.2391	-4441.35	519.768	-4961.11	-3921.58	-2955.63	391.675	-3347.3	-2563.95
								-46.51	-56.1523	42.5972	-98.7496	-13.5551	-4438.72	519.159	-4957.88	-3919.56	-2952.45	390.847	-3343.3	-2561.61
								-46.47	-54.9316	43.3597	-98.2913	-11.5719	-4435	518.988	-4953.99	-3916.01	-2946.29	390.45	-3336.74	-2555.84
								-46.43	-54.5654	43.7605	-98.3259	-10.8049	-4428.89	517.837	-4946.73	-3911.06	-2944.46	390.503	-3334.96	-2553.95
								-46.39	-54.8096	42.7984	-97.608	-12.0111	-4425.84	517.723	-4943.57	-3908.12	-2945.37	391.245	-3336.62	-2554.13
								-46.35	-55.0537	43.0527	-98.1064	-12.001	-4423.16	517.378	-4940.53	-3905.78	-2943.91	390.016	-3333.93	-2553.89
								-46.31	-55.1758	43.018	-98.1938	-12.1577	-4418.09	516.779	-4934.87	-3901.31	-2940.8	389.931	-3330.73	-2550.87
								-46.27	-55.4199	42.2252	-97.6451	-13.1948	-4414.73	516.518	-4931.25	-3898.22	-2935.91	389.62	-3325.53	-2546.29
								-46.23	-54.1992	41.4503	-95.6495	-12.7489	-4413.76	515.618	-4929.37	-3898.14	-2932.43	388.57	-3321	-2543.86
								-46.19	-57.312	42.2821	-99.5941	-15.0299	-4406.8	514.951	-4921.75	-3891.85	-2931.15	388.015	-3319.17	-2543.14
								-46.15	-56.5186	42.6044	-99.123	-13.9141	-4401.79	514.821	-4916.62	-3886.97	-2926.64	387.832	-3314.47	-2538.8
								-46.11	-56.0303	41.365	-97.3953	-14.6652	-4395.33	514.211	-4909.54	-3881.11	-2923.22	387.69	-3310.91	-2535.53
								-46.07	-56.2134	41.0283	-97.2417	-15.1851	-4392.27	513.382	-4905.65	-3878.89	-2921.2	387.797	-3309	-2533.41
								-46.03	-56.1523	41.4979	-97.6503	-14.6544	-4390.2	513.262	-4903.46	-3876.94	-2916.87	387.763	-3304.63	-2529.11
								-45.99	-56.5796	41.4264	-98.006	-15.1531	-4385.13	512.981	-4898.11	-3872.15	-2914.31	388.118	-3302.42	-2526.19
								-45.95	-57.373	41.2909	-98.664	-16.0821	-4381.16	512.046	-4893.21	-3869.12	-2912.41	387.833	-3300.25	-2524.58
								-45.91	-58.7158	41.6639	-100.38	-17.0519	-4375.49	511.42	-4886.91	-3864.07	-2909.97	386.663	-3296.64	-2523.31
								-45.87	-58.0444	41.8084	-99.8528	-16.236	-4372.86	510.777	-4883.64	-3862.09	-2903.99	386.528	-3290.52	-2517.46
								-45.83	-55.2979	41.8351	-97.133	-13.4627	-4370.54	510.149	-4880.69	-3860.4	-2899.72	385.659	-3285.38	-2514.06
								-45.79	-54.9316	41.1501	-96.0817	-13.7816	-4362.49	509.327	-4871.82	-3853.16	-2898.5	384.289	-3282.79	-2514.21
								-45.75	-55.603	41.6134	-97.2164	-13.9896	-4361.76	509.526	-4871.28	-3852.23	-2893.68	383.779	-3277.46	-2509.9
								-45.71	-56.3965	42.2831	-98.6796	-14.1134	-4358.58	509.124	-4867.71	-3849.46	-2889.1	382.981	-3272.08	-2506.12
								-45.67	-55.7861	41.9534	-97.7395	-13.8328	-4350.89	508.274	-4859.17	-3842.62	-2889.47	382.428	-3271.89	-2507.04
								-45.63	-55.6641	42.1686	-97.8326	-13.4955	-4348.08	508.124	-4856.21	-3839.96	-2887.02	382.316	-3269.34	-2504.71
								-45.59	-57.0068	42.7791	-99.786	-14.2277	-4344.3	507.316	-4851.62	-3836.98	-2880.19	382.217	-3262.41	-2497.97
								-45.55	-56.3354	42.9908	-99.3262	-13.3447	-4344.06	507.101	-4851.16	-3836.95	-2880.25	381.785	-3262.03	-2498.46
								-45.51	-57.9834	41.5665	-99.5499	-16.4169	-4339.6	506.942	-4846.54	-3832.66	-2876.59	381.671	-3258.26	-2494.92
								-45.47	-56.6406	41.6589	-98.2995	-14.9818	-4332.34	506.74	-4839.08	-3825.6	-2873.84	380.904	-3254.74	-2492.94
								-45.43	-58.1055	42.3745	-100.48	-15.731	-4328.31	505.66	-4833.97	-3822.65	-2871.34	380.743	-3252.08	-2490.59
								-45.39	-57.251	42.6534	-99.9044	-14.5976	-4325.87	504.996	-4830.86	-3820.87	-2870.42	379.925	-3250.35	-2490.5
								-45.35	-57.312	42.3809	-99.6929	-14.9311	-4323.49	505.33	-4828.82	-3818.16	-2866.82	380.071	-3246.89	-2486.75
								-45.31	-57.9224	42.4583	-100.381	-15.4641	-4317.08	504.417	-4821.49	-3812.66	-2865.84	379.593	-3245.44	-2486.25
								-45.27	-57.4341	42.7457	-100.18	-14.6884	-4312.93	503.007	-4815.93	-3809.92	-2864.56	378.827	-3243.39	-2485.74
								-45.23	-57.0068	42.5853	-99.5921	-14.4216	-4310.18	502.274	-4812.45	-3807.91	-2858.03	378.361	-3236.39	-2479.67
								-45.19	-57.0068	43.1999	-100.207	-13.8069	-4304.63	501.454	-4806.08	-3803.17	-2857.42	378.23	-3235.65	-2479.19
								-45.15	-58.4717	43.6843	-102.156	-14.7874	-4299.38	501.359	-4800.74	-3798.02	-2853.15	378.376	-3231.53	-2474.77
								-45.11	-57.9834	42.9443	-100.928	-15.0391	-4296.02	501.487	-4797.51	-3794.53	-2849	377.339	-3226.34	-2471.66
								-45.07	-57.0679	42.6192	-99.6871	-14.4487	-4290.77	500.256	-4791.03	-3790.52	-2847.41	376.755	-3224.17	-2470.66
								-45.03	-55.481	42.9129	-98.3938	-12.5681	-4285.34	500.29	-4785.63	-3785.05	-2845.15	376.447	-3221.6	-2468.71
								-44.99	-55.9082	43.2548	-99.163	-12.6534	-4284	500.085	-4784.08	-3783.91	-2839.17	376.686	-3215.86	-2462.49
								-44.95	-56.7017	42.648	-99.3496	-14.0537	-4278.63	500.025	-4778.65	-3778.6	-2835.08	376.207	-3211.29	-2458.88
								-44.91	-57.1899	42.8983	-100.088	-14.2917	-4274.72	499.727	-4774.45	-3774.99	-2832.03	375.443	-3207.47	-2456.59
								-44.87	-57.4341	43.1283	-100.562	-14.3058	-4270.39	498.564	-4768.95	-3771.82	-2829.96	375.394	-3205.35	-2454.56
								-44.83	-57.0068	42.5932	-99.6	-14.4137	-4268.98	497.475	-4766.46	-3771.51	-2826.78	375.281	-3202.06	-2451.5
								-44.79	-56.6406	42.957	-99.5976	-13.6837	-4265.44	496.943	-4762.39	-3768.5	-2827.15	374.233	-3201.38	-2452.92
								-44.75	-55.4199	42.3076	-97.7275	-13.1123	-4262.02	496.72	-4758.74	-3765.3	-2826.05	373.431	-3199.48	-2452.62
								-44.71	-54.1992	41.5899	-95.7891	-12.6094	-4257.32	496.178	-4753.5	-3761.15	-2821.78	373.41	-3195.19	-2448.37
								-44.67	-55.603	41.0982	-96.7012	-14.5049	-4249.33	495.363	-4744.69	-3753.97	-2822.08	373.173	-3195.26	-2448.91
								-44.63	-54.8706	41.1315	-96.0021	-13.7391	-4246.03	494.483	-4740.52	-3751.55	-2819.64	372.798	-3192.44	-2446.84
								-44.59	-53.2227	41.5388	-94.7614	-11.6839	-4243.1	494.935	-4738.04	-3748.17	-2818.36	372.2	-3190.56	-2446.16
								-44.55	-52.4292	41.4731	-93.9023	-10.9561	-4237.49	494.146	-4731.63	-3743.34	-2818.05	372.165	-3190.22	-2445.89
								-44.51	-55.0537	40.8438	-95.8975	-14.2099	-4233.64	493.347	-4726.99	-3740.29	-2813.42	372.753	-3186.17	-2440.66
								-44.47	-53.7109	40.0812	-93.7921	-13.6297	-4233.21	492.805	-4726.02	-3740.41	-2810.12	370.824	-3180.94	-2439.3
								-44.43	-51.7578	40.3387	-92.0965	-11.4191	-4230.9	491.974	-4722.87	-3738.92	-2805.36	370.192	-3175.55	-2435.17
								-44.39	-54.3823	41.0178	-95.4001	-13.3645	-4225.16	492.089	-4717.25	-3733.07	-2797.97	370.898	-3168.87	-2427.08
								-44.35	-55.4199	41.4606	-96.8805	-13.9593	-4219.42	492.566	-4711.99	-3726.85	-2794.07	370.756	-3164.82	-2423.31
								-44.31	-55.603	41.0889	-96.6919	-14.5141	-4214.29	491.256	-4705.55	-3723.04	-2794.56	370.299	-3164.86	-2424.26
								-44.27	-56.3354	40.9196	-97.255	-15.4159	-4211.43	490.742	-4702.17	-3720.68	-2789.92	369.386	-3159.3	-2420.53
								-44.23	-57.4951	40.5714	-98.0665	-16.9237	-4206.85	490.408	-4697.26	-3716.44	-2785.28	368.192	-3153.47	-2417.09
								-44.19	-55.2368	39.8528	-95.0896	-15.3841	-4201.84	489.395	-4691.24	-3712.45	-2782.47	367.689	-3150.16	-2414.78
								-44.15	-57.1899	40.1424	-97.3323	-17.0475	-4200.07	489.565	-4689.64	-3710.51	-2781.31	367.434	-3148.75	-2413.88
								-44.11	-56.3354	40.0402	-96.3756	-16.2953	-4197.2	488.736	-4685.94	-3708.47	-2780.46	367.121	-3147.58	-2413.34
								-44.07	-54.6875	38.8593	-93.5468	-15.8282	-4191.71	488.253	-4679.96	-3703.46	-2778.08	367.32	-3145.4	-2410.76
								-44.03	-54.9927	39.2802	-94.2729	-15.7124	-4189.27	487.657	-4676.93	-3701.61	-2776.98	367.227	-3144.2	-2409.75
								-43.99	-55.6641	39.1828	-94.8468	-16.4813	-4185.61	487.54	-4673.15	-3698.07	-2772.22	366.481	-3138.7	-2405.74
								-43.95	-53.4668	39.1045	-92.5713	-14.3623	-4181.76	487.723	-4669.49	-3694.04	-2768.92	365.582	-3134.5	-2403.34
								-43.91	-52.124	39.458	-91.582	-12.666	-4175.9	486.793	-4662.7	-3689.11	-2762.76	364.92	-3127.68	-2397.84
								-43.87	-53.833	38.7527	-92.5857	-15.0803	-4171.57	486.362	-4657.93	-3685.21	-2756.35	364.411	-3120.76	-2391.94
								-43.83	-51.6968	38.3934	-90.0902	-13.3033	-4167.91	486.111	-4654.02	-3681.8	-2754.7	364.367	-3119.07	-2390.33
								-43.79	-54.0161	39.0025	-93.0186	-15.0136	-4163.45	485.131	-4648.58	-3678.32	-2755	364.409	-3119.41	-2390.6
								-43.75	-54.9927	39.3312	-94.3239	-15.6615	-4160.22	484.948	-4645.17	-3675.27	-2751.04	364.762	-3115.8	-2386.28
								-43.71	-54.1382	39.3833	-93.5215	-14.7549	-4155.76	484.781	-4640.54	-3670.98	-2748.23	363.841	-3112.07	-2384.39
								-43.67	-54.9927	39.8025	-94.7952	-15.1902	-4150.09	483.464	-4633.55	-3666.62	-2745.24	363.003	-3108.24	-2382.24
								-43.63	-53.7109	39.7429	-93.4538	-13.968	-4147.95	483.317	-4631.27	-3664.63	-2743.53	362.542	-3106.07	-2380.99
								-43.59	-54.7485	40.0785	-94.8271	-14.67	-4143.07	482.838	-4625.9	-3660.23	-2742.92	362.558	-3105.48	-2380.36
								-43.55	-52.8564	40.2737	-93.1301	-12.5828	-4136.78	482.77	-4619.55	-3654.01	-2739.38	361.846	-3101.23	-2377.53
								-43.51	-53.772	39.4553	-93.2273	-14.3167	-4135.86	482.209	-4618.07	-3653.66	-2734.5	361.468	-3095.96	-2373.03
								-43.47	-55.1147	38.9423	-94.057	-16.1725	-4131.59	480.813	-4612.4	-3650.78	-2731.99	360.622	-3092.62	-2371.37
								-43.43	-53.833	39.5928	-93.4258	-14.2402	-4128.48	480.512	-4608.99	-3647.97	-2728.45	360.396	-3088.85	-2368.06
								-43.39	-53.7109	38.5678	-92.2787	-15.1431	-4123.11	480.524	-4603.63	-3642.58	-2725.22	359.875	-3085.1	-2365.34
								-43.35	-53.4058	38.8513	-92.2571	-14.5545	-4118.35	479.281	-4597.63	-3639.07	-2721.98	359.732	-3081.72	-2362.25
								-43.31	-52.5513	39.5539	-92.1052	-12.9974	-4113.89	479.461	-4593.35	-3634.43	-2721.01	359.282	-3080.29	-2361.73
								-43.27	-52.7344	38.5302	-91.2646	-14.2041	-4108.28	479.173	-4587.45	-3629.1	-2716.19	359.462	-3075.65	-2356.72
								-43.23	-54.0161	39.1369	-93.1531	-14.8792	-4104.25	479.431	-4583.68	-3624.82	-2713.74	359.543	-3073.29	-2354.2
								-43.19	-51.8188	39.5505	-91.3694	-12.2683	-4103.27	478.284	-4581.56	-3624.99	-2710.57	358.491	-3069.06	-2352.08
								-43.15	-50.5981	38.9774	-89.5755	-11.6208	-4099.79	477.961	-4577.75	-3621.83	-2707.95	358.008	-3065.95	-2349.94
								-43.11	-52.2461	39.22	-91.4661	-13.0261	-4094.73	477.548	-4572.27	-3617.18	-2705.93	357.214	-3063.15	-2348.72
								-43.07	-53.833	38.508	-92.341	-15.3251	-4089.54	476.734	-4566.27	-3612.8	-2700.93	356.921	-3057.85	-2344.01
								-43.03	-53.2227	38.55	-91.7726	-14.6727	-4088.2	475.94	-4564.14	-3612.26	-2699.52	356.983	-3056.51	-2342.54
								-42.99	-52.7344	39.4201	-92.1545	-13.3143	-4084.47	475.375	-4559.85	-3609.1	-2696.53	356.182	-3052.72	-2340.35
								-42.95	-50.0488	38.408	-88.4568	-11.6408	-4079.77	475.375	-4555.15	-3604.4	-2692.81	355.427	-3048.24	-2337.38
								-42.91	-49.9878	38.2681	-88.2559	-11.7197	-4074.28	474.783	-4549.06	-3599.5	-2688.54	355.453	-3043.99	-2333.08
								-42.87	-50.5981	38.5663	-89.1645	-12.0318	-4068.6	473.325	-4541.93	-3595.28	-2686.83	355.571	-3042.4	-2331.26
								-42.83	-52.1851	38.4538	-90.6389	-13.7313	-4067.81	473.529	-4541.34	-3594.28	-2685.85	354.775	-3040.63	-2331.08
								-42.79	-54.5654	39.1108	-93.6762	-15.4546	-4063.6	474.086	-4537.68	-3589.51	-2680.42	355.178	-3035.6	-2325.24
								-42.75	-54.0161	39.6565	-93.6726	-14.3596	-4059.08	473.029	-4532.11	-3586.05	-2679.32	354.654	-3033.98	-2324.67
								-42.71	-51.5137	39.1997	-90.7134	-12.314	-4056.4	472.892	-4529.29	-3583.5	-2677.12	353.806	-3030.93	-2323.32
								-42.67	-50.9033	39.6457	-90.5491	-11.2576	-4052.31	472.034	-4524.34	-3580.27	-2672	353.541	-3025.54	-2318.46
								-42.63	-53.2227	39.1641	-92.3867	-14.0586	-4048.71	471.108	-4519.81	-3577.6	-2669.8	353.165	-3022.97	-2316.63
								-42.59	-54.5654	37.898	-92.4634	-16.6674	-4046.94	471.698	-4518.63	-3575.24	-2668.03	352.837	-3020.87	-2315.19
								-42.55	-53.1006	38.5978	-91.6984	-14.5027	-4040.04	471.109	-4511.15	-3568.93	-2667.24	352.518	-3019.75	-2314.72
								-42.51	-52.1851	38.996	-91.1811	-13.189	-4032.71	470.411	-4503.13	-3562.3	-2662.54	352.185	-3014.72	-2310.35
								-42.47	-52.5513	38.445	-90.9963	-14.1063	-4028.75	470.479	-4499.23	-3558.27	-2659.55	350.807	-3010.35	-2308.74
								-42.43	-52.063	37.7898	-89.8528	-14.2732	-4025.15	469.293	-4494.44	-3555.85	-2656.98	349.77	-3006.75	-2307.21
								-42.39	-53.6499	38.56	-92.2099	-15.0899	-4020.75	468.901	-4489.65	-3551.85	-2654.85	350.456	-3005.3	-2304.39
								-42.35	-50.1709	39.3068	-89.4777	-10.8641	-4017.64	468.576	-4486.22	-3549.06	-2648.99	350.612	-2999.6	-2298.38
								-42.31	-50.9033	39.2371	-90.1404	-11.6662	-4013.24	468.508	-4481.75	-3544.74	-2645.81	350.369	-2996.18	-2295.44
								-42.27	-54.0161	39.0791	-93.0952	-14.9371	-4008.85	468.104	-4476.95	-3540.75	-2644.65	349.394	-2994.05	-2295.26
								-42.23	-54.9316	39.0726	-94.0042	-15.8591	-4005.25	466.496	-4471.75	-3538.75	-2639.04	348.358	-2987.4	-2290.68
								-42.19	-53.0396	38.8473	-91.8868	-14.1923	-4002.01	466.522	-4468.54	-3535.49	-2637.76	348.395	-2986.15	-2289.36
								-42.15	-50.9644	38.5823	-89.5467	-12.382	-3997.56	466.009	-4463.57	-3531.55	-2636.9	348.509	-2985.41	-2288.39
								-42.11	-52.4902	39.3839	-91.8742	-13.1063	-3991.64	464.78	-4456.42	-3526.86	-2636.11	348.157	-2984.27	-2287.95
								-42.07	-54.6875	39.6644	-94.3519	-15.0231	-3990.42	465.103	-4455.52	-3525.31	-2632.93	347.716	-2980.65	-2285.22
								-42.03	-53.0396	39.4299	-92.4694	-13.6097	-3988.59	463.792	-4452.38	-3524.79	-2629.03	347.023	-2976.05	-2282.01
								-41.99	-51.6968	38.5028	-90.1996	-13.194	-3984.25	463.236	-4447.49	-3521.02	-2627.14	346.704	-2973.84	-2280.43
								-41.95	-51.6357	39.0582	-90.6939	-12.5776	-3979.25	463.763	-4443.01	-3515.48	-2621.89	346.939	-2968.83	-2274.95
								-41.91	-51.6357	38.9408	-90.5765	-12.695	-3976.26	462.608	-4438.87	-3513.65	-2619.81	346.587	-2966.4	-2273.23
								-41.87	-51.2695	38.3518	-89.6213	-12.9177	-3971.25	462.545	-4433.8	-3508.71	-2618.1	345.994	-2964.1	-2272.11
								-41.83	-51.1475	38.4177	-89.5651	-12.7298	-3966.06	461.403	-4427.47	-3504.66	-2615.84	345.703	-2961.55	-2270.14
								-41.79	-51.3916	38.0359	-89.4275	-13.3557	-3961	461.583	-4422.58	-3499.42	-2611.94	345.68	-2957.62	-2266.26
								-41.75	-48.645	38.068	-86.713	-10.577	-3956.79	461.539	-4418.33	-3495.25	-2608.64	345.415	-2954.06	-2263.23
								-41.71	-46.4478	37.4168	-83.8646	-9.0309	-3954.96	459.992	-4414.95	-3494.96	-2604.19	344.569	-2948.76	-2259.62
								-41.67	-49.9878	37.6526	-87.6404	-12.3352	-3951.05	460.189	-4411.24	-3490.86	-2598.75	343.657	-2942.41	-2255.1
								-41.63	-52.4902	37.5423	-90.0326	-14.9479	-3946.78	459.687	-4406.46	-3487.09	-2597.17	343.106	-2940.27	-2254.06
								-41.59	-52.002	37.2213	-89.2233	-14.7807	-3943.18	458.357	-4401.53	-3484.82	-2596.01	343.644	-2939.65	-2252.36
								-41.55	-47.5464	37.6296	-85.176	-9.9168	-3941.22	458.391	-4399.61	-3482.83	-2593.87	343.555	-2937.43	-2250.32
								-41.51	-50.1099	37.9776	-88.0874	-12.1323	-3936.89	457.383	-4394.27	-3479.51	-2589.36	343.304	-2932.66	-2246.05
								-41.47	-52.124	37.761	-89.885	-14.363	-3931.15	456.808	-4387.96	-3474.34	-2588.99	342.046	-2931.04	-2246.94
								-41.43	-52.063	37.2317	-89.2947	-14.8313	-3928.16	456.728	-4384.89	-3471.43	-2582.4	341.624	-2924.02	-2240.77
								-41.39	-51.2695	37.6418	-88.9113	-13.6278	-3926.15	456.58	-4382.73	-3469.57	-2577.76	341.839	-2919.6	-2235.92
								-41.35	-50.5371	37.6667	-88.2038	-12.8704	-3920.41	456.434	-4376.84	-3463.98	-2574.65	342.214	-2916.86	-2232.43
								-41.31	-51.5137	38.0148	-89.5285	-13.4989	-3917.54	456.597	-4374.14	-3460.94	-2572.94	341.239	-2914.18	-2231.7
								-41.27	-50.0488	37.7468	-87.7957	-12.302	-3911.74	455.834	-4367.58	-3455.91	-2567.69	340.158	-2907.85	-2227.53
								-41.23	-48.7061	38.6677	-87.3737	-10.0384	-3907.1	454.836	-4361.94	-3452.27	-2564.45	339.076	-2903.53	-2225.38
								-41.19	-49.4385	39.0281	-88.4666	-10.4103	-3904.42	454.656	-4359.08	-3449.76	-2562.13	338.963	-2901.1	-2223.17
								-41.15	-50.2319	38.3306	-88.5626	-11.9013	-3901.06	454.252	-4355.31	-3446.81	-2560.61	339.077	-2899.68	-2221.53
								-41.11	-50.0488	38.3737	-88.4225	-11.6751	-3894.96	454.11	-4349.07	-3440.85	-2557.74	338.371	-2896.11	-2219.37
								-41.07	-50.9644	38.4492	-89.4135	-12.5152	-3892.4	453.473	-4345.87	-3438.92	-2555.73	338.171	-2893.9	-2217.55
								-41.03	-49.8047	37.5683	-87.3729	-12.2364	-3889.22	452.767	-4341.99	-3436.45	-2551.88	337.892	-2889.77	-2213.99
								-40.99	-48.0347	37.0413	-85.076	-10.9934	-3884.22	452.354	-4336.57	-3431.86	-2547.36	338.135	-2885.5	-2209.23
								-40.95	-49.4995	37.4393	-86.9388	-12.0603	-3883.12	451.709	-4334.83	-3431.41	-2545.29	337.491	-2882.78	-2207.8
								-40.91	-52.7954	37.5044	-90.2998	-15.291	-3878.48	451.265	-4329.74	-3427.21	-2541.14	337.167	-2878.3	-2203.97
								-40.87	-50.1709	36.4667	-86.6376	-13.7042	-3871.58	450.075	-4321.66	-3421.51	-2540.1	335.64	-2875.74	-2204.46
								-40.83	-48.5229	36.1983	-84.7213	-12.3246	-3869.38	449.762	-4319.15	-3419.62	-2539.31	334.693	-2874	-2204.61
								-40.79	-50.293	36.2146	-86.5075	-14.0784	-3865.42	449.622	-4315.04	-3415.8	-2536.19	334.404	-2870.6	-2201.79
								-40.75	-51.7578	35.5229	-87.2807	-16.2349	-3859.92	448.614	-4308.54	-3411.31	-2533.45	334.149	-2867.6	-2199.3
								-40.71	-51.2085	36.2719	-87.4804	-14.9366	-3856.99	448.898	-4305.89	-3408.1	-2530.03	334.22	-2864.25	-2195.81
								-40.67	-51.6968	36.8634	-88.5602	-14.8334	-3851.75	449.219	-4300.96	-3402.53	-2528.01	333.895	-2861.91	-2194.12
								-40.63	-52.3682	36.4582	-88.8263	-15.91	-3844.18	447.847	-4292.02	-3396.33	-2524.29	333.95	-2858.24	-2190.34
								-40.59	-51.7578	36.5021	-88.2599	-15.2557	-3842.65	447.308	-4289.96	-3395.34	-2522.77	332.908	-2855.67	-2189.86
								-40.55	-50.4761	37.1552	-87.6313	-13.3209	-3842.16	447.18	-4289.34	-3394.98	-2519.04	332.125	-2851.17	-2186.92
								-40.51	-50.6592	36.8815	-87.5407	-13.7777	-3836.24	446.442	-4282.68	-3389.8	-2513.86	332.668	-2846.52	-2181.19
								-40.47	-53.1006	36.5931	-89.6936	-16.5075	-3832.03	446.87	-4278.9	-3385.16	-2512.63	332.462	-2845.1	-2180.17
								-40.43	-50.6592	37.0402	-87.6994	-13.619	-3831.3	446.269	-4277.57	-3385.03	-2509.89	331.765	-2841.65	-2178.12
								-40.39	-50.293	37.167	-87.46	-13.1259	-3828.12	444.128	-4272.25	-3384	-2506.65	331.422	-2838.07	-2175.23
								-40.35	-51.6357	37.2321	-88.8679	-14.4036	-3823.91	444.552	-4268.47	-3379.36	-2502.69	330.921	-2833.61	-2171.76
								-40.31	-52.9785	37.3714	-90.3499	-15.6072	-3819.46	444.136	-4263.59	-3375.32	-2498.66	330.753	-2829.41	-2167.9
								-40.27	-51.7578	37.337	-89.0948	-14.4208	-3813.23	443.214	-4256.45	-3370.02	-2496.15	329.956	-2826.11	-2166.2
								-40.23	-50.6592	36.6983	-87.3575	-13.9609	-3811.28	442.451	-4253.73	-3368.83	-2494.02	329.38	-2823.4	-2164.64
								-40.19	-52.2461	37.7933	-90.0394	-14.4528	-3806.15	442.393	-4248.55	-3363.76	-2491.27	329.598	-2820.87	-2161.67
								-40.15	-51.8188	38.4804	-90.2992	-13.3385	-3803.59	440.966	-4244.55	-3362.62	-2489.99	329.181	-2819.17	-2160.81
								-40.11	-50.5981	36.9729	-87.571	-13.6253	-3800.6	441.578	-4242.18	-3359.02	-2485.78	328.1	-2813.88	-2157.68
								-40.07	-49.4385	37.17	-86.6085	-12.2684	-3794.13	440.829	-4234.96	-3353.3	-2482.73	327.527	-2810.25	-2155.2
								-40.03	-48.584	37.1935	-85.7775	-11.3905	-3790.04	438.83	-4228.87	-3351.21	-2480.59	327.453	-2808.04	-2153.14
								-39.99	-48.7671	36.7655	-85.5326	-12.0016	-3789.31	438.697	-4228	-3350.61	-2476.07	326.955	-2803.03	-2149.12
								-39.95	-49.5605	37.8293	-87.3899	-11.7312	-3784.42	438.828	-4223.25	-3345.6	-2472.96	326.31	-2799.27	-2146.65
								-39.91	-48.8892	38.5409	-87.4301	-10.3483	-3778.44	439.028	-4217.47	-3339.41	-2472.78	326.001	-2798.78	-2146.78
								-39.87	-51.3306	37.5527	-88.8833	-13.7778	-3776.92	438.302	-4215.22	-3338.61	-2469.3	325.632	-2794.93	-2143.67
								-39.83	-53.0396	37.7189	-90.7585	-15.3206	-3772.34	437.327	-4209.67	-3335.01	-2466.37	325.742	-2792.11	-2140.63
								-39.79	-50.6592	37.4697	-88.1289	-13.1895	-3766.97	436.963	-4203.93	-3330	-2463.74	325.366	-2789.11	-2138.38
								-39.75	-49.5605	36.0909	-85.6514	-13.4697	-3762.88	436.776	-4199.65	-3326.1	-2462.52	325.681	-2788.2	-2136.84
								-39.71	-51.1475	37.0288	-88.1762	-14.1187	-3760.19	435.929	-4196.12	-3324.26	-2460.08	325.289	-2785.37	-2134.79
								-39.67	-51.1475	37.1251	-88.2726	-14.0224	-3754.21	435.453	-4189.66	-3318.76	-2455.2	323.723	-2778.92	-2131.48
								-39.63	-49.9878	36.2202	-86.208	-13.7676	-3752.14	434.964	-4187.1	-3317.17	-2453.67	322.572	-2776.25	-2131.1
								-39.59	-50.5981	37.0236	-87.6217	-13.5746	-3749.08	434.345	-4183.43	-3314.74	-2450.99	322.644	-2773.63	-2128.34
								-39.55	-49.6216	37.1334	-86.755	-12.4882	-3743.47	433.577	-4177.05	-3309.89	-2448.85	322.403	-2771.26	-2126.45
								-39.51	-49.7437	36.4182	-86.1619	-13.3254	-3739.44	433.431	-4172.87	-3306.01	-2446.59	321.443	-2768.04	-2125.15
								-39.47	-51.4526	36.806	-88.2586	-14.6466	-3737.24	432.988	-4170.23	-3304.26	-2441.28	320.811	-2762.1	-2120.47
								-39.43	-50.4761	36.6471	-87.1232	-13.829	-3733.09	431.819	-4164.91	-3301.27	-2441.22	320.527	-2761.75	-2120.7
								-39.39	-47.1802	35.8749	-83.055	-11.3053	-3729	431.519	-4160.52	-3297.49	-2437.87	320.728	-2758.59	-2117.14
								-39.35	-49.6826	36.3757	-86.0583	-13.3069	-3724.73	430.925	-4155.66	-3293.81	-2433.04	320.177	-2753.22	-2112.87
								-39.31	-50.354	36.807	-87.161	-13.547	-3720.4	430.263	-4150.66	-3290.14	-2429.02	319.335	-2748.35	-2109.68
								-39.27	-47.9736	36.6248	-84.5985	-11.3488	-3714.42	429.858	-4144.27	-3284.56	-2428.47	319.588	-2748.05	-2108.88
								-39.23	-49.6216	37.2527	-86.8743	-12.3689	-3709.59	429.608	-4139.2	-3279.99	-2428.04	319.27	-2747.31	-2108.77
								-39.19	-49.4995	37.1183	-86.6178	-12.3813	-3706.05	429.076	-4135.13	-3276.98	-2425.05	319.115	-2744.16	-2105.93
								-39.15	-49.6216	37.0811	-86.7026	-12.5405	-3702.21	428.811	-4131.02	-3273.4	-2420.11	319.637	-2739.74	-2100.47
								-39.11	-50.0488	37.5086	-87.5574	-12.5403	-3698.67	427.895	-4126.56	-3270.77	-2417.66	318.782	-2736.45	-2098.88
								-39.07	-50.293	37.1991	-87.4921	-13.0939	-3694.64	427.962	-4122.6	-3266.68	-2415.53	317.883	-2733.41	-2097.64
								-39.03	-49.4385	37.0896	-86.5281	-12.3488	-3692.32	427.677	-4120	-3264.64	-2413.02	317.611	-2730.64	-2095.41
								-38.99	-47.9126	36.8548	-84.7674	-11.0578	-3689.82	426.121	-4115.94	-3263.7	-2411.8	317.718	-2729.52	-2094.09
								-38.95	-46.4478	36.4708	-82.9186	-9.9769	-3686.22	425.846	-4112.06	-3260.37	-2408.32	318.144	-2726.47	-2090.18
								-38.91	-47.2412	36.9353	-84.1766	-10.3059	-3679.75	426.466	-4106.22	-3253.28	-2403.56	316.919	-2720.48	-2086.65
								-38.87	-48.2178	37.566	-85.7838	-10.6517	-3675.29	426.132	-4101.43	-3249.16	-2401.43	316.488	-2717.92	-2084.94
								-38.83	-45.5322	36.2912	-81.8234	-9.2411	-3672.55	425.153	-4097.7	-3247.39	-2400.63	315.962	-2716.6	-2084.67
								-38.79	-46.3257	35.7183	-82.044	-10.6073	-3666.99	424.132	-4091.12	-3242.86	-2395.94	315.666	-2711.6	-2080.27
								-38.75	-47.1802	36.1147	-83.2949	-11.0654	-3663.03	423.62	-4086.65	-3239.41	-2391.72	315.724	-2707.45	-2076
								-38.71	-47.5464	35.5011	-83.0475	-12.0453	-3660.83	423.671	-4084.5	-3237.16	-2390.87	315.067	-2705.94	-2075.8
								-38.67	-49.4385	35.4749	-84.9134	-13.9636	-3656.68	423.158	-4079.84	-3233.52	-2388.79	314.471	-2703.27	-2074.32
								-38.63	-47.6074	35.4115	-83.0189	-12.1959	-3652.47	422.141	-4074.61	-3230.33	-2385.13	313.481	-2698.61	-2071.65
								-38.59	-46.9971	34.7985	-81.7956	-12.1986	-3647.34	421.87	-4069.21	-3225.47	-2379.82	312.642	-2692.46	-2067.18
								-38.55	-48.645	34.5453	-83.1903	-14.0997	-3644.41	421.946	-4066.36	-3222.46	-2380.19	312.57	-2692.76	-2067.62
								-38.51	-48.2178	34.867	-83.0848	-13.3507	-3641.85	421.581	-4063.43	-3220.26	-2380.8	312.745	-2693.54	-2068.05
								-38.47	-48.8281	34.8289	-83.657	-13.9992	-3636.54	420.835	-4057.37	-3215.7	-2377.5	312.576	-2690.08	-2064.93
								-38.43	-48.645	34.5277	-83.1727	-14.1174	-3633.48	420.84	-4054.32	-3212.64	-2376.28	311.729	-2688.01	-2064.55
								-38.39	-47.8516	35.0832	-82.9347	-12.7684	-3630.43	419.986	-4050.42	-3210.45	-2371.22	311.829	-2683.05	-2059.39
								-38.35	-49.8047	34.7334	-84.5381	-15.0713	-3625.73	418.56	-4044.29	-3207.17	-2366.52	311.205	-2677.72	-2055.31
								-38.31	-48.584	34.1608	-82.7448	-14.4232	-3620.85	418.746	-4039.6	-3202.1	-2362.06	311.273	-2673.33	-2050.79
								-38.27	-48.0347	35.0032	-83.0379	-13.0315	-3615.05	418.555	-4033.61	-3196.5	-2360.53	310.116	-2670.65	-2050.42
								-38.23	-47.4243	35.3142	-82.7386	-12.1101	-3612.91	417.665	-4030.58	-3195.25	-2356.99	309.338	-2666.33	-2047.66
								-38.19	-46.1426	35.4802	-81.6228	-10.6624	-3610.05	416.783	-4026.83	-3193.26	-2349.18	309.394	-2658.58	-2039.79
								-38.15	-46.6309	34.5678	-81.1987	-12.063	-3605.41	416.306	-4021.71	-3189.1	-2346.44	309.314	-2655.75	-2037.12
								-38.11	-46.9971	35.3779	-82.375	-11.6191	-3601.87	416.15	-4018.02	-3185.72	-2346.98	308.519	-2655.5	-2038.47
								-38.07	-49.1943	35.4459	-84.6402	-13.7485	-3596.8	415.342	-4012.14	-3181.46	-2346.44	308.193	-2654.63	-2038.24
								-38.03	-48.7671	34.8913	-83.6584	-13.8758	-3594.97	414.37	-4009.34	-3180.6	-2341.74	309.141	-2650.88	-2032.6
								-37.99	-45.166	34.508	-79.674	-10.658	-3591.8	414.66	-4006.46	-3177.14	-2338.01	308.751	-2646.76	-2029.26
								-37.95	-45.7764	35.067	-80.8434	-10.7094	-3584.59	414.128	-3998.72	-3170.47	-2334.84	308.37	-2643.21	-2026.47
								-37.91	-48.0347	35.3873	-83.422	-12.6474	-3582.95	413.5	-3996.45	-3169.45	-2332.82	307.978	-2640.8	-2024.85
								-37.87	-49.8657	34.4932	-84.359	-15.3725	-3580.14	413.531	-3993.67	-3166.61	-2329.89	307.93	-2637.83	-2021.96
								-37.83	-48.0957	34.2265	-82.3222	-13.8692	-3575.01	412.929	-3987.94	-3162.08	-2325.38	307.394	-2632.77	-2017.98
								-37.79	-46.4478	34.9766	-81.4244	-11.4711	-3567.63	411.902	-3979.53	-3155.73	-2324.16	306.781	-2630.94	-2017.38
								-37.75	-48.7671	34.4898	-83.2569	-14.2773	-3562.68	411.675	-3974.36	-3151.01	-2321.41	306.44	-2627.85	-2014.97
								-37.71	-49.1333	34.131	-83.2643	-15.0023	-3561.58	411.085	-3972.67	-3150.5	-2319.4	305.395	-2624.79	-2014
								-37.67	-48.2788	35.2651	-83.5439	-13.0137	-3558.04	410.8	-3968.84	-3147.24	-2314.64	305.093	-2619.73	-2009.54
								-37.63	-48.0347	35.6565	-83.6911	-12.3782	-3552.86	410.101	-3962.96	-3142.76	-2312.13	305.158	-2617.29	-2006.98
								-37.59	-48.7671	35.8795	-84.6466	-12.8876	-3548.46	410.184	-3958.65	-3138.28	-2310.24	304.765	-2615.01	-2005.48
								-37.55	-49.6826	35.0241	-84.7067	-14.6585	-3544.43	409.738	-3954.17	-3134.7	-2308.41	303.94	-2612.35	-2004.47
								-37.51	-50.293	35.5844	-85.8774	-14.7085	-3538.82	408.5	-3947.32	-3130.32	-2306.64	303.77	-2610.41	-2002.87
								-37.47	-49.8657	35.796	-85.6617	-14.0698	-3535.71	408.752	-3944.46	-3126.95	-2303.28	303.38	-2606.66	-1999.9
								-37.43	-49.9878	35.5555	-85.5433	-14.4323	-3531.86	408.315	-3940.17	-3123.55	-2299.8	302.599	-2602.4	-1997.21
								-37.39	-50.4761	35.7894	-86.2654	-14.6867	-3527.77	407.825	-3935.6	-3119.95	-2300.96	302.606	-2603.57	-1998.36
								-37.35	-49.3774	35.9124	-85.2898	-13.4651	-3522.09	407.897	-3929.99	-3114.2	-2300.05	302.779	-2602.83	-1997.27
								-37.31	-48.645	35.4254	-84.0704	-13.2196	-3517.52	406.71	-3924.23	-3110.81	-2295.35	302.544	-2597.89	-1992.8
								-37.27	-49.6826	34.5797	-84.2623	-15.1029	-3512.45	406.297	-3918.75	-3106.15	-2290.59	301.138	-2591.73	-1989.45
								-37.23	-49.9878	34.9454	-84.9332	-15.0424	-3510.74	405.58	-3916.32	-3105.16	-2285.64	300.837	-2586.48	-1984.81
								-37.19	-48.2178	35.0284	-83.2461	-13.1894	-3506.77	405.253	-3912.03	-3101.52	-2281.56	300.393	-2581.95	-1981.16
								-37.15	-48.4619	34.2667	-82.7286	-14.1952	-3502.26	404.702	-3906.96	-3097.56	-2278.93	300.21	-2579.14	-1978.72
								-37.11	-47.6685	34.6458	-82.3143	-13.0226	-3498.17	404.323	-3902.49	-3093.85	-2280.21	299.907	-2580.12	-1980.31
								-37.07	-46.5698	34.8096	-81.3794	-11.7603	-3494.26	404.019	-3898.28	-3090.24	-2281.01	299.44	-2580.45	-1981.57
								-37.03	-46.0815	34.7917	-80.8733	-11.2898	-3491.09	403.167	-3894.26	-3087.92	-2276.92	299.899	-2576.82	-1977.02
								-36.99	-47.0581	33.8024	-80.8605	-13.2557	-3486.82	403.009	-3889.83	-3083.81	-2271.3	300.12	-2571.42	-1971.18
								-36.95	-46.1426	34.3634	-80.506	-11.7792	-3480.65	402.154	-3882.81	-3078.5	-2268.8	299.206	-2568	-1969.59
								-36.91	-44.6777	34.4956	-79.1733	-10.1821	-3476.87	401.251	-3878.12	-3075.62	-2267.64	298.085	-2565.72	-1969.55
								-36.87	-45.166	33.6635	-78.8295	-11.5025	-3472.96	400.562	-3873.52	-3072.4	-2263.24	299.103	-2562.35	-1964.14
								-36.83	-46.4478	34.697	-81.1448	-11.7507	-3468.87	400.884	-3869.76	-3067.99	-2258.67	298.397	-2557.06	-1960.27
								-36.79	-46.3867	34.7169	-81.1036	-11.6698	-3465.33	401.323	-3866.66	-3064.01	-2253.91	297.012	-2550.92	-1956.89
								-36.75	-44.4336	34.3182	-78.7518	-10.1154	-3461.79	400.144	-3861.94	-3061.65	-2250.37	296.091	-2546.46	-1954.27
								-36.71	-44.8608	34.7382	-79.599	-10.1227	-3457.89	400.17	-3858.06	-3057.72	-2248.17	296.076	-2544.24	-1952.09
								-36.67	-45.166	35.0588	-80.2249	-10.1072	-3454.22	400.332	-3854.56	-3053.89	-2246.03	296.374	-2542.41	-1949.66
								-36.63	-44.1284	35.2354	-79.3638	-8.893	-3450.93	398.795	-3849.72	-3052.13	-2241.21	295.62	-2536.83	-1945.59
								-36.59	-45.2881	34.5959	-79.884	-10.6922	-3446.66	397.305	-3843.96	-3049.35	-2236.27	294.64	-2530.91	-1941.63
								-36.55	-45.8374	34.6635	-80.5009	-11.1739	-3442.75	397.178	-3839.93	-3045.57	-2233.89	293.988	-2527.87	-1939.9
								-36.51	-44.0674	34.9094	-78.9768	-9.158	-3439.27	396.964	-3836.23	-3042.31	-2232.3	294.275	-2526.57	-1938.03
								-36.47	-42.6025	34.8666	-77.4691	-7.736	-3438.23	396.76	-3834.99	-3041.47	-2226.56	293.474	-2520.04	-1933.09
								-36.43	-45.8984	34.5584	-80.4569	-11.34	-3433.47	396.261	-3829.73	-3037.21	-2224	292.02	-2516.02	-1931.98
								-36.39	-45.5322	34.3075	-79.8397	-11.2247	-3426.57	395.673	-3822.25	-3030.9	-2221.62	292.357	-2513.98	-1929.26
								-36.35	-45.0439	33.1478	-78.1917	-11.8961	-3422.06	396.129	-3818.19	-3025.93	-2220.52	291.755	-2512.27	-1928.77
								-36.31	-45.8374	34.4121	-80.2495	-11.4253	-3419.74	395.636	-3815.38	-3024.1	-2219.24	291.306	-2510.54	-1927.93
								-36.27	-46.6919	35.2282	-81.9201	-11.4637	-3413.94	395.023	-3808.96	-3018.92	-2214.78	291.409	-2506.19	-1923.37
								-36.23	-45.105	34.0892	-79.1941	-11.0158	-3406.98	394.695	-3801.68	-3012.29	-2213.07	291.366	-2504.44	-1921.71
								-36.19	-45.166	33.4363	-78.6023	-11.7297	-3404.11	394.184	-3798.3	-3009.93	-2210.51	291.058	-2501.57	-1919.45
								-36.15	-44.5557	32.8577	-77.4134	-11.6979	-3399.29	392.684	-3791.98	-3006.61	-2206.85	290.693	-2497.54	-1916.15
								-36.11	-42.4805	32.6596	-75.1401	-9.8208	-3397.83	392.805	-3790.63	-3005.02	-2204.47	290.011	-2494.48	-1914.46
								-36.07	-44.2505	32.7971	-77.0476	-11.4534	-3393.01	393.308	-3786.31	-2999.7	-2200.5	288.912	-2489.41	-1911.59
								-36.03	-43.2739	32.4658	-75.7397	-10.8081	-3387.76	392.125	-3779.88	-2995.63	-2197.27	288.41	-2485.68	-1908.86
								-35.99	-40.9546	31.8565	-72.8111	-9.0981	-3384.58	391.583	-3776.17	-2993	-2196.04	287.909	-2483.95	-1908.14
								-35.95	-41.2598	32.9056	-74.1654	-8.3542	-3381.04	390.934	-3771.98	-2990.11	-2194.46	287.712	-2482.17	-1906.75
								-35.91	-42.7856	33.222	-76.0076	-9.5637	-3378.05	390.128	-3768.18	-2987.92	-2192.38	287.991	-2480.37	-1904.39
								-35.87	-41.0156	32.4848	-73.5005	-8.5308	-3376.04	389.849	-3765.89	-2986.19	-2192.81	287.623	-2480.43	-1905.19
								-35.83	-41.3818	32.5916	-73.9734	-8.7903	-3370.91	389.91	-3760.82	-2981	-2188.17	287.717	-2475.89	-1900.45
								-35.79	-41.626	32.2228	-73.8488	-9.4031	-3366.64	388.901	-3755.54	-2977.74	-2186.4	286.754	-2473.16	-1899.65
								-35.75	-40.9546	31.1521	-72.1066	-9.8025	-3365.11	388.338	-3753.45	-2976.77	-2183.41	285.753	-2469.16	-1897.66
								-35.71	-44.3726	32.0542	-76.4267	-12.3184	-3362.06	388.212	-3750.27	-2973.85	-2180.79	285.461	-2466.25	-1895.32
								-35.67	-43.335	32.4169	-75.7519	-10.9181	-3354.13	388.375	-3742.5	-2965.75	-2178.71	285.125	-2463.84	-1893.59
								-35.63	-41.9312	31.4543	-73.3854	-10.4769	-3351.62	387.673	-3739.3	-2963.95	-2176.7	284.771	-2461.47	-1891.93
								-35.59	-42.4194	31.9367	-74.3561	-10.4827	-3347.23	386.418	-3733.65	-2960.81	-2172.49	284.274	-2456.76	-1888.21
								-35.55	-43.7622	32.115	-75.8773	-11.6472	-3342.83	386.747	-3729.58	-2956.09	-2171.02	283.724	-2454.74	-1887.3
								-35.51	-44.3115	31.363	-75.6745	-12.9486	-3340.09	386.492	-3726.58	-2953.6	-2165.77	283.6	-2449.37	-1882.17
								-35.47	-43.2129	32.459	-75.6719	-10.7539	-3336.12	385.139	-3721.26	-2950.98	-2162.17	283.438	-2445.61	-1878.73
								-35.43	-42.7246	32.5045	-75.2291	-10.2201	-3331.67	384.595	-3716.26	-2947.07	-2161.38	282.768	-2444.14	-1878.61
								-35.39	-43.9453	32.2047	-76.1501	-11.7406	-3326.23	384.632	-3710.86	-2941.6	-2157.04	282.139	-2439.18	-1874.9
								-35.35	-44.1895	32.7104	-76.8999	-11.479	-3323.24	383.267	-3706.51	-2939.98	-2151.61	281.675	-2433.29	-1869.94
								-35.31	-44.1895	31.9789	-76.1684	-12.2105	-3320.8	383.564	-3704.36	-2937.24	-2145.32	281.37	-2426.69	-1863.95
								-35.27	-42.9077	32.2	-75.1077	-10.7077	-3318.48	383.174	-3701.66	-2935.31	-2142.46	280.916	-2423.37	-1861.54
								-35.23	-42.6636	33.1138	-75.7774	-9.5498	-3314.03	381.973	-3696	-2932.05	-2140.32	280.866	-2421.19	-1859.45
								-35.19	-44.6167	32.1705	-76.7872	-12.4462	-3309.69	381.364	-3691.06	-2928.33	-2138.55	280.176	-2418.73	-1858.37
								-35.15	-45.7153	32.4416	-78.1569	-13.2738	-3303.71	381.943	-3685.65	-2921.77	-2135.25	279.609	-2414.86	-1855.64
								-35.11	-45.3491	32.8603	-78.2094	-12.4889	-3301.7	381.126	-3682.82	-2920.57	-2130.19	279.909	-2410.1	-1850.28
								-35.07	-42.4805	32.7427	-75.2231	-9.7378	-3299.38	380.363	-3679.74	-2919.01	-2130.98	279.824	-2410.81	-1851.16
								-35.03	-42.1143	33.0687	-75.1829	-9.0456	-3294.13	379.775	-3673.9	-2914.35	-2128.91	280.038	-2408.94	-1848.87
								-34.99	-42.7856	32.8024	-75.5881	-9.9832	-3289.79	379.453	-3669.25	-2910.34	-2123.6	279.468	-2403.06	-1844.13
								-34.95	-42.7856	31.7859	-74.5715	-10.9997	-3284.91	378.996	-3663.91	-2905.92	-2120	278.164	-2398.16	-1841.83
								-34.91	-43.2129	32.1822	-75.3951	-11.0307	-3279.6	378.139	-3657.74	-2901.46	-2118.23	277.573	-2395.8	-1840.65
								-34.87	-45.8984	32.1984	-78.0969	-13.7	-3278.01	378.046	-3656.06	-2899.97	-2116.52	277.09	-2393.61	-1839.43
								-34.83	-45.166	31.9101	-77.0761	-13.2559	-3274.35	377.718	-3652.07	-2896.64	-2114.38	276.489	-2390.87	-1837.89
								-34.79	-43.335	32.1748	-75.5097	-11.1602	-3270.69	377.437	-3648.13	-2893.25	-2111.33	276.279	-2387.61	-1835.05
								-34.75	-41.8091	31.8009	-73.6099	-10.0082	-3267.46	377.2	-3644.66	-2890.26	-2110.05	276.41	-2386.46	-1833.64
								-34.71	-41.4429	31.3861	-72.829	-10.0568	-3264.59	376.115	-3640.7	-2888.47	-2106.02	276.469	-2382.49	-1829.55
								-34.67	-42.9077	31.9316	-74.8393	-10.9761	-3260.74	376.053	-3636.8	-2884.69	-2102.54	274.807	-2377.35	-1827.73
								-34.63	-43.396	31.3769	-74.7728	-12.0191	-3258	376.442	-3634.44	-2881.55	-2099.61	274.257	-2373.87	-1825.35
								-34.59	-40.6494	30.9046	-71.554	-9.7449	-3252.14	374.999	-3627.14	-2877.14	-2096.37	274.724	-2371.1	-1821.65
								-34.55	-41.687	31.016	-72.703	-10.671	-3246.03	374.118	-3620.15	-2871.91	-2089.97	275.055	-2365.02	-1814.91
								-34.51	-42.3584	31.0746	-73.433	-11.2838	-3243.71	373.787	-3617.5	-2869.93	-2087.4	274.512	-2361.91	-1812.89
								-34.47	-41.3818	30.5452	-71.927	-10.8366	-3242.25	373.332	-3615.58	-2868.92	-2085.57	273.825	-2359.4	-1811.75
								-34.43	-40.8325	31.0784	-71.9109	-9.7542	-3238.1	372.843	-3610.94	-2865.25	-2080.26	273.815	-2354.08	-1806.45
								-34.39	-38.6353	31.6607	-70.296	-6.9745	-3233.83	371.703	-3605.53	-2862.12	-2078.25	273.392	-2351.64	-1804.85
								-34.35	-39.1846	31.2728	-70.4573	-7.9118	-3228.76	371.503	-3600.26	-2857.26	-2076.72	272.636	-2349.36	-1804.09
								-34.31	-40.1001	30.9547	-71.0548	-9.1454	-3226.38	371.843	-3598.22	-2854.54	-2075.32	271.56	-2346.88	-1803.76
								-34.27	-42.9688	31.6252	-74.5939	-11.3436	-3223.45	370.713	-3594.16	-2852.74	-2074.04	270.843	-2344.88	-1803.19
								-34.23	-41.8701	31.7795	-73.6496	-10.0906	-3218.32	369.719	-3588.04	-2848.6	-2072.57	269.814	-2342.38	-1802.76
								-34.19	-40.8325	31.7145	-72.547	-9.1181	-3213.68	370.271	-3583.95	-2843.41	-2070.5	269.581	-2340.08	-1800.91
								-34.15	-41.3818	31.257	-72.6389	-10.1248	-3211	369.807	-3580.81	-2841.19	-2066.83	269.893	-2336.73	-1796.94
								-34.11	-42.4805	31.6311	-74.1115	-10.8494	-3205.26	368.589	-3573.85	-2836.67	-2063.78	269.88	-2333.66	-1793.9
								-34.07	-41.1377	32.2591	-73.3968	-8.8786	-3200.93	368.052	-3568.98	-2832.88	-2061.71	269.801	-2331.51	-1791.91
								-34.03	-41.3208	31.4833	-72.8041	-9.8375	-3197.69	368.658	-3566.35	-2829.04	-2061.89	269.387	-2331.28	-1792.5
								-33.99	-40.8325	31.5739	-72.4064	-9.2587	-3194.34	367.42	-3561.76	-2826.92	-2060	269.371	-2329.37	-1790.63
								-33.95	-41.9312	31.7809	-73.7121	-10.1502	-3190.06	366.437	-3556.5	-2823.63	-2057.31	268.853	-2326.16	-1788.46
								-33.91	-42.7246	31.9346	-74.6592	-10.79	-3186.4	366.296	-3552.7	-2820.11	-2055.11	268.798	-2323.91	-1786.32
								-33.87	-42.4805	31.6244	-74.1048	-10.8561	-3182.92	366.017	-3548.94	-2816.91	-2051.21	268.688	-2319.9	-1782.52
								-33.83	-42.2363	31.6136	-73.8499	-10.6227	-3179.2	365.983	-3545.18	-2813.22	-2048.58	268.229	-2316.81	-1780.36
								-33.79	-42.2974	31.7134	-74.0107	-10.584	-3174.5	364.918	-3539.42	-2809.58	-2047.3	267.904	-2315.21	-1779.4
								-33.75	-42.1143	31.7157	-73.83	-10.3985	-3170.29	364.55	-3534.84	-2805.74	-2042.11	267.45	-2309.56	-1774.66
								-33.71	-42.6025	30.8473	-73.4498	-11.7553	-3165.53	364.887	-3530.41	-2800.64	-2036.87	267.33	-2304.2	-1769.54
								-33.67	-43.0298	31.0149	-74.0446	-12.0149	-3160.95	364.001	-3524.95	-2796.95	-2034.06	266.231	-2300.29	-1767.83
								-33.63	-43.1519	30.7856	-73.9375	-12.3662	-3155.09	363.264	-3518.35	-2791.83	-2031.98	266.136	-2298.12	-1765.85
								-33.59	-41.0767	30.9233	-71.9999	-10.1534	-3153.32	363.107	-3516.43	-2790.21	-2028.2	266.158	-2294.36	-1762.04
								-33.55	-41.687	30.5715	-72.2585	-11.1155	-3150.39	362.239	-3512.63	-2788.15	-2024.17	265.986	-2290.16	-1758.18
								-33.51	-41.1377	30.8964	-72.0341	-10.2413	-3144.71	362.26	-3506.97	-2782.45	-2022.1	265.149	-2287.24	-1756.95
								-33.47	-41.0767	30.9187	-71.9954	-10.1579	-3143.13	361.84	-3504.97	-2781.29	-2020.45	263.862	-2284.31	-1756.58
								-33.43	-40.2222	30.6694	-70.8916	-9.5527	-3138	360.927	-3498.93	-2777.07	-2016.97	264.002	-2280.97	-1752.97
								-33.39	-39.3066	30.6724	-69.979	-8.6343	-3131.29	360.191	-3491.48	-2771.1	-2015.75	262.932	-2278.68	-1752.82
								-33.35	-40.6494	30.9125	-71.5619	-9.737	-3125.37	359.541	-3484.91	-2765.82	-2010.07	262.85	-2272.92	-1747.22
								-33.31	-40.6494	30.9491	-71.5985	-9.7003	-3122.01	359.094	-3481.1	-2762.91	-2006.71	262.423	-2269.14	-1744.29
								-33.27	-40.1611	30.4302	-70.5913	-9.7309	-3122.56	359.211	-3481.77	-2763.35	-2005.62	262.267	-2267.88	-1743.35
								-33.23	-39.1235	31.1369	-70.2604	-7.9866	-3118.53	359.199	-3477.73	-2759.33	-2005.55	261.84	-2267.39	-1743.71
								-33.19	-39.0625	31.7367	-70.7992	-7.3258	-3114.32	358.259	-3472.58	-2756.06	-1999.94	262.196	-2262.13	-1737.74
								-33.15	-39.856	31.1621	-71.018	-8.6939	-3114.14	357.911	-3472.05	-2756.22	-1995.48	262.389	-2257.87	-1733.09
								-33.11	-39.7339	30.8773	-70.6111	-8.8566	-3107.97	357.223	-3465.19	-2750.75	-1992.49	260.918	-2253.41	-1731.57
								-33.07	-40.7715	31.0259	-71.7974	-9.7456	-3101.93	355.784	-3457.71	-2746.15	-1988.34	259.556	-2247.9	-1728.79
								-33.03	-39.3066	31.1127	-70.4193	-8.194	-3099.06	356.683	-3455.74	-2742.38	-1984.25	259.654	-2243.91	-1724.6
								-32.99	-39.2456	30.7721	-70.0177	-8.4735	-3096.86	356.342	-3453.21	-2740.52	-1982.54	259.688	-2242.23	-1722.86
								-32.95	-39.7339	31.4109	-71.1448	-8.323	-3091.86	355.302	-3447.16	-2736.56	-1979.98	258.932	-2238.91	-1721.05
								-32.91	-40.8325	31.4495	-72.282	-9.3831	-3086.91	354.8	-3441.71	-2732.11	-1974.67	258.426	-2233.1	-1716.24
								-32.87	-40.1001	30.7559	-70.856	-9.3442	-3081.6	354.99	-3436.59	-2726.61	-1974.91	258.28	-2233.19	-1716.63
								-32.83	-40.2222	30.7546	-70.9768	-9.4675	-3077.15	354.636	-3431.78	-2722.51	-1974	258.432	-2232.43	-1715.57
								-32.79	-39.6729	31.3126	-70.9855	-8.3602	-3075.13	354.438	-3429.57	-2720.7	-1969.91	258.46	-2228.37	-1711.45
								-32.75	-38.147	30.4171	-68.5641	-7.7299	-3071.04	354.175	-3425.22	-2716.87	-1967.35	257.288	-2224.63	-1710.06
								-32.71	-39.5508	29.7978	-69.3486	-9.753	-3066.28	353.075	-3419.36	-2713.21	-1965.21	256.668	-2221.88	-1708.54
								-32.67	-40.8325	30.1029	-70.9354	-10.7296	-3062.56	352.039	-3414.6	-2710.52	-1963.68	256.527	-2220.21	-1707.16
								-32.63	-41.0767	30.5051	-71.5818	-10.5716	-3058.84	352.245	-3411.08	-2706.59	-1960.33	256.506	-2216.83	-1703.82
								-32.59	-41.4429	30.1047	-71.5476	-11.3382	-3054.57	351.495	-3406.06	-2703.07	-1957.76	255.68	-2213.44	-1702.08
								-32.55	-42.3584	30.8741	-73.2325	-11.4843	-3050.11	351.708	-3401.82	-2698.4	-1955.02	254.992	-2210.01	-1700.03
								-32.51	-43.1519	31.3904	-74.5422	-11.7615	-3047	350.885	-3397.88	-2696.11	-1949.95	254.554	-2204.51	-1695.4
								-32.47	-42.6025	30.5292	-73.1318	-12.0733	-3044.31	349.91	-3394.22	-2694.4	-1947.08	253.966	-2201.05	-1693.12
								-32.43	-43.7012	31.1367	-74.8379	-12.5644	-3038.51	349.255	-3387.77	-2689.26	-1945.43	253.769	-2199.2	-1691.67
								-32.39	-43.457	31.4903	-74.9473	-11.9668	-3034.73	349.084	-3383.81	-2685.64	-1942.44	253.576	-2196.02	-1688.87
								-32.35	-42.9077	30.4092	-73.3169	-12.4986	-3031.31	349.197	-3380.51	-2682.11	-1942.14	252.99	-2195.13	-1689.15
								-32.31	-42.1143	30.6875	-72.8017	-11.4268	-3026.92	347.591	-3374.51	-2679.33	-1937.13	252.876	-2190.01	-1684.26
								-32.27	-42.4805	30.814	-73.2945	-11.6664	-3021.55	347.994	-3369.54	-2673.55	-1931.4	252.777	-2184.17	-1678.62
								-32.23	-39.2456	30.0698	-69.3154	-9.1758	-3019.71	347.989	-3367.7	-2671.73	-1929.5	252.019	-2181.52	-1677.48
								-32.19	-39.7339	29.3434	-69.0773	-10.3905	-3016.36	346.996	-3363.35	-2669.36	-1927.43	251.842	-2179.27	-1675.59
								-32.15	-40.8936	29.2586	-70.1521	-11.635	-3011.72	346.321	-3358.04	-2665.4	-1922.85	250.774	-2173.63	-1672.08
								-32.11	-40.7104	29.0756	-69.7861	-11.6348	-3008.12	346.071	-3354.19	-2662.05	-1919.62	250.153	-2169.77	-1669.46
								-32.07	-39.7339	29.1353	-68.8692	-10.5986	-3003.36	345.246	-3348.6	-2658.11	-1916.26	250.465	-2166.72	-1665.79
								-32.03	-39.7339	30.071	-69.8049	-9.6629	-3001.53	344.271	-3345.8	-2657.26	-1913.64	249.645	-2163.28	-1663.99
								-31.99	-40.1611	30.1409	-70.302	-10.0203	-2997.44	344.626	-3342.06	-2652.81	-1911.44	249.701	-2161.14	-1661.74
								-31.95	-39.3066	28.9392	-68.2459	-10.3674	-2993.53	344.434	-3337.96	-2649.1	-1909.73	249.863	-2159.59	-1659.87
								-31.91	-38.7573	29.5252	-68.2825	-9.2321	-2989.69	344.191	-3333.88	-2645.49	-1909.48	248.372	-2157.86	-1661.11
								-31.87	-37.1094	29.8898	-66.9991	-7.2196	-2986.82	343.105	-3329.92	-2643.71	-1905.76	247.59	-2153.35	-1658.17
								-31.83	-38.7573	28.9262	-67.6836	-9.8311	-2981.99	342.804	-3324.8	-2639.19	-1901.37	247.86	-2149.23	-1653.51
								-31.79	-38.9404	29.5505	-68.4909	-9.3899	-2977.54	342.797	-3320.34	-2634.74	-1900.76	247.132	-2147.89	-1653.62
								-31.75	-39.0625	29.8481	-68.9106	-9.2144	-2973.33	342.7	-3316.03	-2630.63	-1898.86	247.336	-2146.2	-1651.53
								-31.71	-39.4287	28.9016	-68.3303	-10.5271	-2967.22	340.835	-3308.06	-2626.39	-1894.65	247.034	-2141.69	-1647.62
								-31.67	-39.4287	29.7681	-69.1968	-9.6606	-2963.74	340.804	-3304.55	-2622.94	-1890.32	246.534	-2136.85	-1643.79
								-31.63	-41.8701	29.8131	-71.6832	-12.057	-2961.55	340.98	-3302.53	-2620.57	-1889.04	246.528	-2135.57	-1642.51
								-31.59	-41.687	29.4693	-71.1563	-12.2177	-2957.21	340.386	-3297.6	-2616.83	-1888	246.331	-2134.33	-1641.67
								-31.55	-39.978	29.8617	-69.8397	-10.1163	-2953.61	340.244	-3293.86	-2613.37	-1885.5	245.35	-2130.85	-1640.15
								-31.51	-38.6353	29.9783	-68.6135	-8.657	-2950.62	339.364	-3289.99	-2611.26	-1880.19	244.487	-2124.68	-1635.7
								-31.47	-38.269	29.4947	-67.7638	-8.7743	-2945.8	338.099	-3283.9	-2607.7	-1877.32	244.357	-2121.68	-1632.96
								-31.43	-40.5884	30.1242	-70.7126	-10.4642	-2942.81	337.5	-3280.31	-2605.31	-1875.12	244.126	-2119.25	-1631
								-31.39	-40.3442	29.8753	-70.2195	-10.4689	-2939.15	337.794	-3276.94	-2601.35	-1873.23	243.9	-2117.13	-1629.33
								-31.35	-38.0249	28.792	-66.8169	-9.2329	-2934.14	336.967	-3271.11	-2597.18	-1870.67	243.167	-2113.83	-1627.5
								-31.31	-38.5742	29.3863	-67.9605	-9.1879	-2928.83	335.951	-3264.78	-2592.88	-1867	242.579	-2109.58	-1624.43
								-31.27	-37.6587	29.5904	-67.2491	-8.0683	-2926.57	335.591	-3262.17	-2590.98	-1863.59	242.829	-2106.42	-1620.76
								-31.23	-36.7432	29.3554	-66.0986	-7.3877	-2921.88	334.711	-3256.59	-2587.16	-1858.95	243.124	-2102.07	-1615.82
								-31.19	-40.1611	29.6789	-69.8401	-10.4822	-2917.97	334.608	-3252.58	-2583.36	-1854.55	242.33	-2096.88	-1612.22
								-31.15	-40.2832	29.4923	-69.7755	-10.7909	-2916.93	334.641	-3251.57	-2582.29	-1851.5	241.636	-2093.14	-1609.87
								-31.11	-39.1235	29.4363	-68.5599	-9.6872	-2910.58	333.937	-3244.52	-2576.65	-1848.69	241.534	-2090.23	-1607.16
								-31.07	-39.3066	30.5356	-69.8423	-8.771	-2907.1	333.277	-3240.38	-2573.83	-1845.4	240.692	-2086.09	-1604.71
								-31.03	-39.3066	30.1752	-69.4819	-9.1314	-2903.26	333.203	-3236.46	-2570.06	-1845.4	240.062	-2085.46	-1605.34
								-30.99	-39.6729	30.1851	-69.8579	-9.4878	-2899.05	332.764	-3231.81	-2566.28	-1845.15	239.839	-2084.99	-1605.31
								-30.95	-39.6729	30.5248	-70.1976	-9.1481	-2894.35	332.942	-3227.29	-2561.41	-1841.13	238.347	-2079.47	-1602.78
								-30.91	-37.9028	29.9391	-67.8419	-7.9637	-2891.54	331.355	-3222.9	-2560.19	-1837.71	237.873	-2075.58	-1599.83
								-30.87	-38.4521	29.8668	-68.3189	-8.5854	-2889.4	330.419	-3219.82	-2558.99	-1836.24	238.196	-2074.44	-1598.05
								-30.83	-40.4053	29.892	-70.2972	-10.5133	-2885.44	330.732	-3216.17	-2554.7	-1833.74	238.461	-2072.2	-1595.28
								-30.79	-36.9263	28.9258	-65.8521	-8.0005	-2879.94	330.857	-3210.8	-2549.09	-1831.36	238.462	-2069.82	-1592.9
								-30.75	-38.269	28.7836	-67.0527	-9.4854	-2875.85	329.619	-3205.47	-2546.24	-1826.84	237.199	-2064.04	-1589.64
								-30.71	-37.9028	29.16	-67.0628	-8.7428	-2872.31	328.099	-3200.41	-2544.22	-1822.94	236.974	-2059.91	-1585.96
								-30.67	-39.3677	27.9699	-67.3375	-11.3978	-2868.53	327.305	-3195.84	-2541.23	-1823.49	235.933	-2059.42	-1587.55
								-30.63	-39.6118	27.7115	-67.3233	-11.9003	-2863.53	328.042	-3191.57	-2535.48	-1819.64	235.894	-2055.54	-1583.75
								-30.59	-38.5132	28.5151	-67.0283	-9.9981	-2858.4	327.756	-3186.16	-2530.64	-1814.7	236.149	-2050.85	-1578.55
								-30.55	-39.917	27.9284	-67.8454	-11.9886	-2855.59	327.108	-3182.7	-2528.48	-1810.67	236.159	-2046.83	-1574.51
								-30.51	-40.3442	27.0651	-67.4093	-13.2791	-2851.44	327.304	-3178.74	-2524.14	-1808.11	235.352	-2043.46	-1572.75
								-30.47	-39.1235	27.842	-66.9656	-11.2815	-2846.56	326.479	-3173.04	-2520.08	-1805.72	234.287	-2040.01	-1571.44
								-30.43	-39.4287	28.2323	-67.661	-11.1964	-2842.77	325.494	-3168.27	-2517.28	-1801.51	234.793	-2036.31	-1566.72
								-30.39	-37.7197	27.7779	-65.4977	-9.9418	-2838.56	324.938	-3163.5	-2513.62	-1799.68	234.511	-2034.19	-1565.17
								-30.35	-38.7573	27.5692	-66.3265	-11.1881	-2835.45	325.092	-3160.54	-2510.36	-1798.1	233.816	-2031.91	-1564.28
								-30.31	-37.8418	28.4097	-66.2515	-9.4321	-2831.48	324.633	-3156.12	-2506.85	-1794.98	232.826	-2027.81	-1562.16
								-30.27	-37.7808	28.6961	-66.4769	-9.0847	-2827.82	323.487	-3151.31	-2504.33	-1792.79	232.128	-2024.91	-1560.66
								-30.23	-36.9263	27.6173	-64.5436	-9.3089	-2825.01	323.169	-3148.18	-2501.84	-1789.86	232.549	-2022.4	-1557.31
								-30.19	-37.8418	28.2722	-66.114	-9.5696	-2820.74	322.995	-3143.73	-2497.74	-1786.32	232.088	-2018.4	-1554.23
								-30.15	-36.377	28.5955	-64.9725	-7.7814	-2816.83	321.785	-3138.62	-2495.05	-1784	231.895	-2015.89	-1552.1
								-30.11	-36.9263	28.2568	-65.1831	-8.6695	-2812.19	321.638	-3133.83	-2490.56	-1781.07	231.377	-2012.44	-1549.69
								-30.07	-36.9873	27.5985	-64.5858	-9.3889	-2809.2	321.517	-3130.72	-2487.69	-1778.08	230.625	-2008.7	-1547.45
								-30.03	-38.0859	27.847	-65.933	-10.2389	-2806.46	320.948	-3127.41	-2485.51	-1775.45	230.198	-2005.65	-1545.25
								-29.99	-39.856	28.2018	-68.0578	-11.6542	-2802.19	320.408	-3122.59	-2481.78	-1773.25	230.035	-2003.29	-1543.22
								-29.95	-38.4521	27.7232	-66.1754	-10.7289	-2799.5	320.036	-3119.53	-2479.46	-1769.04	229.954	-1999	-1539.09
								-29.91	-38.147	26.7878	-64.9347	-11.3592	-2794.68	318.987	-3113.66	-2475.69	-1768.8	229.993	-1998.79	-1538.81
								-29.87	-36.9263	26.9235	-63.8498	-10.0027	-2791.14	319.345	-3110.48	-2471.79	-1768.68	229.977	-1998.65	-1538.7
								-29.83	-37.6587	27.7356	-65.3943	-9.9231	-2789.31	318.14	-3107.45	-2471.17	-1765.26	229.366	-1994.62	-1535.89
								-29.79	-35.8887	27.4721	-63.3608	-8.4166	-2785.95	317.787	-3103.74	-2468.16	-1762.02	228.29	-1990.31	-1533.73
								-29.75	-35.7056	27.2932	-62.9988	-8.4124	-2780.46	317.932	-3098.39	-2462.52	-1758.36	227.858	-1986.22	-1530.5
								-29.71	-35.8887	27.2934	-63.1821	-8.5952	-2775.21	317.201	-3092.41	-2458.01	-1754.21	227.694	-1981.91	-1526.52
								-29.67	-36.1328	27.2818	-63.4146	-8.851	-2770.57	316.277	-3086.85	-2454.29	-1749.15	227.51	-1976.66	-1521.64
								-29.63	-34.9121	26.8155	-61.7276	-8.0966	-2768.43	316.187	-3084.62	-2452.24	-1746.89	226.784	-1973.67	-1520.1
								-29.59	-35.0342	27.5789	-62.6131	-7.4552	-2767.15	315.911	-3083.06	-2451.24	-1745.48	226.514	-1972	-1518.97
								-29.55	-35.3394	28.2583	-63.5977	-7.081	-2760.62	315.402	-3076.02	-2445.22	-1742.8	226.095	-1968.89	-1516.7
								-29.51	-36.6211	28.2115	-64.8326	-8.4096	-2757.63	314.734	-3072.36	-2442.9	-1739.14	225.988	-1965.12	-1513.15
								-29.47	-34.668	27.8399	-62.5078	-6.8281	-2753.36	314.566	-3067.92	-2438.79	-1738.83	225.868	-1964.7	-1512.96
								-29.43	-36.9263	28.439	-65.3653	-8.4872	-2747.62	313.314	-3060.93	-2434.31	-1737.06	225.575	-1962.64	-1511.49
								-29.39	-35.8276	28.1491	-63.9767	-7.6786	-2743.23	313.281	-3056.51	-2429.94	-1732.24	225.088	-1957.33	-1507.15
								-29.35	-36.377	27.4619	-63.8389	-8.915	-2740.17	313.646	-3053.82	-2426.53	-1732.24	225.09	-1957.33	-1507.15
								-29.31	-35.6445	27.5971	-63.2416	-8.0474	-2736.63	313.161	-3049.79	-2423.47	-1728.15	225.459	-1953.61	-1502.69
								-29.27	-36.9873	28.4204	-65.4077	-8.5669	-2731.63	312.302	-3043.93	-2419.33	-1726.07	224.443	-1950.52	-1501.63
								-29.23	-38.5742	29.0071	-67.5813	-9.5672	-2729.13	312.034	-3041.16	-2417.09	-1721.98	223.924	-1945.91	-1498.06
								-29.19	-37.4146	28.5536	-65.9682	-8.8609	-2723.69	312.087	-3035.78	-2411.61	-1720.09	223.83	-1943.92	-1496.26
								-29.15	-38.3301	28.8498	-67.1799	-9.4803	-2719.67	311.053	-3030.72	-2408.61	-1715.03	223.788	-1938.82	-1491.24
								-29.11	-37.5366	28.9005	-66.4371	-8.6362	-2716.19	310.333	-3026.52	-2405.85	-1712.28	222.664	-1934.94	-1489.62
								-29.07	-36.6211	27.6468	-64.2679	-8.9743	-2712.95	310.454	-3023.41	-2402.5	-1711.79	221.894	-1933.69	-1489.9
								-29.03	-37.5977	27.8368	-65.4344	-9.7609	-2711.3	310.408	-3021.71	-2400.9	-1708.37	221.688	-1930.06	-1486.69
								-28.99	-37.4146	28.4671	-65.8816	-8.9475	-2706.05	309.185	-3015.24	-2396.87	-1705.44	220.583	-1926.03	-1484.86
								-28.95	-35.8276	28.5481	-64.3757	-7.2795	-2700.99	308.508	-3009.5	-2392.48	-1701.48	220.238	-1921.71	-1481.24
								-28.91	-35.2783	27.9265	-63.2049	-7.3518	-2696.78	308.707	-3005.48	-2388.07	-1699.16	219.937	-1919.09	-1479.22
								-28.87	-38.8184	27.7337	-66.5521	-11.0847	-2692.26	307.804	-3000.06	-2384.46	-1698.06	219.789	-1917.85	-1478.27
								-28.83	-37.9028	27.986	-65.8888	-9.9168	-2688.78	306.86	-2995.64	-2381.92	-1694.09	219.094	-1913.19	-1475
								-28.79	-34.8511	27.487	-62.338	-7.3641	-2685.06	306.786	-2991.84	-2378.27	-1691.1	219.223	-1910.32	-1471.88
								-28.75	-34.2407	27.7225	-61.9633	-6.5182	-2681.58	306.701	-2988.28	-2374.88	-1686.4	219.504	-1905.91	-1466.9
								-28.71	-37.9028	27.8109	-65.7138	-10.0919	-2675.05	306.389	-2981.44	-2368.66	-1682.62	218.582	-1901.2	-1464.04
								-28.67	-38.6353	26.9987	-65.634	-11.6365	-2670.53	305.975	-2976.51	-2364.56	-1678.41	217.882	-1896.29	-1460.52
								-28.63	-36.7432	26.4603	-63.2034	-10.2829	-2667.18	305.195	-2972.37	-2361.98	-1677.67	217.348	-1895.02	-1460.33
								-28.59	-36.7432	27.2046	-63.9477	-9.5386	-2663.88	304.885	-2968.76	-2358.99	-1677.19	217.081	-1894.27	-1460.1
								-28.55	-36.1938	27.7742	-63.9681	-8.4196	-2660.34	304.161	-2964.5	-2356.18	-1672.18	216.869	-1889.05	-1455.31
								-28.51	-35.7056	27.1608	-62.8664	-8.5448	-2656.19	304.835	-2961.02	-2351.35	-1667.48	216.052	-1883.53	-1451.43
								-28.47	-36.7432	27.1029	-63.8461	-9.6403	-2653.63	304.344	-2957.97	-2349.28	-1666.75	215.583	-1882.33	-1451.17
								-28.43	-37.9028	27.0795	-64.9823	-10.8234	-2648.93	303.039	-2951.97	-2345.89	-1662.72	216.267	-1878.99	-1446.45
								-28.39	-35.7666	26.5119	-62.2785	-9.2547	-2645.57	302.654	-2948.22	-2342.91	-1662.29	216.434	-1878.73	-1445.86
								-28.35	-35.9497	27.3363	-63.286	-8.6134	-2642.21	302.443	-2944.65	-2339.77	-1659.42	216.033	-1875.46	-1443.39
								-28.31	-36.6211	27.0444	-63.6655	-9.5767	-2637.82	301.666	-2939.48	-2336.15	-1654.42	215.744	-1870.16	-1438.67
								-28.27	-35.8887	25.7931	-61.6818	-10.0955	-2633.67	301.189	-2934.86	-2332.48	-1652.16	215.197	-1867.36	-1436.96
								-28.23	-36.1328	25.6171	-61.7499	-10.5157	-2630.37	301.315	-2931.69	-2329.06	-1650.02	214.082	-1864.11	-1435.94
								-28.19	-35.8276	25.8129	-61.6405	-10.0147	-2626.53	300.333	-2926.86	-2326.19	-1648.25	213.672	-1861.93	-1434.58
								-28.15	-35.5225	25.7809	-61.3034	-9.7415	-2621.95	299.416	-2921.36	-2322.53	-1644.1	213.198	-1857.3	-1430.91
								-28.11	-33.8745	25.7408	-59.6153	-8.1337	-2618.96	299.329	-2918.29	-2319.63	-1640.93	213.049	-1853.98	-1427.88
								-28.07	-35.5835	25.1978	-60.7813	-10.3857	-2614.32	299.585	-2913.9	-2314.73	-1639.1	212.249	-1851.35	-1426.85
								-28.03	-33.8135	24.66	-58.4735	-9.1534	-2610.78	298.512	-2909.29	-2312.27	-1636.11	211.932	-1848.04	-1424.18
								-27.99	-32.0435	25.3317	-57.3752	-6.7117	-2606.38	297.547	-2903.93	-2308.84	-1633.24	212.097	-1845.34	-1421.14
								-27.95	-33.4473	26.6445	-60.0918	-6.8027	-2603.82	297.678	-2901.5	-2306.14	-1628.11	212.12	-1840.23	-1415.99
								-27.91	-33.5693	25.9729	-59.5423	-7.5964	-2599.3	297.431	-2896.74	-2301.87	-1625.49	211.235	-1836.72	-1414.25
								-27.87	-34.9731	25.9973	-60.9704	-8.9759	-2594.36	297.33	-2891.69	-2297.03	-1623.9	210.597	-1834.5	-1413.3
								-27.83	-33.3252	26.2568	-59.582	-7.0684	-2590.45	296.176	-2886.63	-2294.28	-1620.12	210.45	-1830.57	-1409.67
								-27.79	-34.3628	25.945	-60.3078	-8.4178	-2585.57	295.43	-2881	-2290.14	-1619.45	209.958	-1829.4	-1409.49
								-27.75	-34.729	26.637	-61.366	-8.092	-2582.76	295.201	-2877.97	-2287.56	-1618.65	209.279	-1827.93	-1409.37
								-27.71	-35.8276	26.8334	-62.6611	-8.9942	-2577.88	294.846	-2872.73	-2283.04	-1615.84	209.268	-1825.11	-1406.58
								-27.67	-37.4756	25.7983	-63.2739	-11.6773	-2573.55	294.411	-2867.96	-2279.14	-1610.6	209.409	-1820	-1401.19
								-27.63	-35.9497	25.9704	-61.9201	-9.9793	-2570.86	293.95	-2864.81	-2276.91	-1610.11	209.155	-1819.26	-1400.95
								-27.59	-34.4238	26.2894	-60.7133	-8.1344	-2567.08	292.844	-2859.92	-2274.23	-1607.24	209.422	-1816.66	-1397.82
								-27.55	-35.1563	25.6519	-60.8082	-9.5043	-2562.26	292.361	-2854.62	-2269.89	-1604.06	209.047	-1813.11	-1395.02
								-27.51	-35.6445	26.0447	-61.6893	-9.5998	-2557.74	292.36	-2850.1	-2265.38	-1602.91	208.352	-1811.26	-1394.55
								-27.47	-35.0342	26.3493	-61.3835	-8.6848	-2553.16	291.672	-2844.83	-2261.49	-1597.17	208.097	-1805.27	-1389.07
								-27.43	-33.1421	25.1855	-58.3276	-7.9566	-2549.01	290.846	-2839.86	-2258.17	-1593.26	206.728	-1799.99	-1386.53
								-27.39	-34.3018	25.0515	-59.3533	-9.2503	-2546.08	290.701	-2836.78	-2255.38	-1592.16	206.627	-1798.79	-1385.54
								-27.35	-33.5083	25.3415	-58.8499	-8.1668	-2540.47	290.485	-2830.95	-2249.98	-1590.09	206.737	-1796.83	-1383.35
								-27.31	-32.8369	24.8081	-57.645	-8.0288	-2536.5	289.818	-2826.32	-2246.68	-1586.3	206.185	-1792.49	-1380.12
								-27.27	-34.668	25.4323	-60.1002	-9.2357	-2533.33	290.356	-2823.68	-2242.97	-1582.46	206.187	-1788.65	-1376.27
								-27.23	-34.1187	25.0263	-59.145	-9.0923	-2531.31	288.618	-2819.93	-2242.69	-1580.99	205.434	-1786.43	-1375.56
								-27.19	-31.7993	24.2614	-56.0607	-7.5379	-2528.38	288.269	-2816.65	-2240.11	-1579.1	204.767	-1783.87	-1374.33
								-27.15	-33.8745	25.3356	-59.2102	-8.5389	-2526.37	288.35	-2814.72	-2238.02	-1575.26	204.964	-1780.22	-1370.29
								-27.11	-33.5693	25.5252	-59.0946	-8.0441	-2521.06	287.888	-2808.94	-2233.17	-1571.23	204.337	-1775.57	-1366.89
								-27.07	-30.3345	25.2439	-55.5784	-5.0905	-2515.2	286.913	-2802.11	-2228.29	-1569.34	203.745	-1773.08	-1365.59
								-27.03	-32.4097	24.944	-57.3536	-7.4657	-2513.43	286.542	-2799.97	-2226.89	-1567.69	203.605	-1771.29	-1364.08
								-26.99	-33.6304	24.6799	-58.3103	-8.9505	-2508.3	286.273	-2794.57	-2222.03	-1564.45	203.774	-1768.23	-1360.68
								-26.95	-34.0576	24.8083	-58.8659	-9.2494	-2504.52	285.05	-2789.57	-2219.47	-1559.88	202.672	-1762.55	-1357.2
								-26.91	-31.1279	25.1865	-56.3144	-5.9414	-2500.06	285.942	-2786	-2214.12	-1557.13	202.216	-1759.35	-1354.91
								-26.87	-28.6865	24.3874	-53.074	-4.2991	-2495.12	285.455	-2780.57	-2209.66	-1553.16	201.973	-1755.13	-1351.19
								-26.83	-30.5786	23.7224	-54.3011	-6.8562	-2490.97	284.837	-2775.8	-2206.13	-1549.99	201.315	-1751.3	-1348.67
								-26.79	-32.8979	24.0754	-56.9734	-8.8225	-2486.88	284.635	-2771.51	-2202.24	-1550.11	200.793	-1750.9	-1349.32
								-26.75	-30.1514	23.9767	-54.128	-6.1747	-2484.31	283.648	-2767.96	-2200.67	-1547.55	200.648	-1748.19	-1346.9
								-26.71	-28.9917	24.4007	-53.3924	-4.591	-2480.77	283.798	-2764.57	-2196.98	-1545.23	200.51	-1745.74	-1344.72
								-26.67	-30.0903	24.3426	-54.4329	-5.7477	-2476.56	283.435	-2760	-2193.13	-1542.66	199.869	-1742.53	-1342.79
								-26.63	-30.8838	23.5195	-54.4033	-7.3643	-2473.39	282.346	-2755.73	-2191.04	-1538.94	199.525	-1738.47	-1339.41
								-26.59	-32.5317	23.6414	-56.1732	-8.8903	-2469.48	281.619	-2751.1	-2187.86	-1537.66	199.064	-1736.72	-1338.59
								-26.55	-30.7617	24.9565	-55.7183	-5.8052	-2465.52	281.13	-2746.65	-2184.38	-1531.86	198.359	-1730.22	-1333.5
								-26.51	-32.2876	24.8244	-57.112	-7.4632	-2460.27	280.662	-2740.93	-2179.6	-1528.14	196.975	-1725.11	-1331.16
								-26.47	-31.4331	23.8455	-55.2786	-7.5877	-2458.19	280.611	-2738.8	-2177.58	-1524.17	196.512	-1720.68	-1327.66
								-26.43	-31.25	24.0247	-55.2747	-7.2253	-2453.92	280.014	-2733.93	-2173.9	-1523.93	196.53	-1720.46	-1327.4
								-26.39	-30.9448	24.6688	-55.6136	-6.2761	-2449.52	278.914	-2728.44	-2170.61	-1523.74	196.497	-1720.24	-1327.25
								-26.35	-30.8228	24.8743	-55.6971	-5.9484	-2445.68	279.147	-2724.83	-2166.53	-1522.4	196.483	-1718.88	-1325.92
								-26.31	-32.0435	24.1807	-56.2242	-7.8627	-2442.75	279.04	-2721.79	-2163.71	-1518.8	196.283	-1715.08	-1322.52
								-26.27	-30.8838	24.6515	-55.5353	-6.2323	-2440.25	278.487	-2718.73	-2161.76	-1514.34	196.14	-1710.48	-1318.2
								-26.23	-30.3345	24.8696	-55.2041	-5.4649	-2436.16	277.553	-2713.71	-2158.6	-1512.88	195.563	-1708.44	-1317.32
								-26.19	-31.7993	23.641	-55.4403	-8.1583	-2430.91	277.226	-2708.13	-2153.68	-1509.28	194.833	-1704.11	-1314.44
								-26.15	-32.4097	23.8752	-56.2848	-8.5345	-2426.21	277.13	-2703.34	-2149.08	-1507.81	195.217	-1703.03	-1312.6
								-26.11	-31.8604	24.412	-56.2723	-7.4484	-2423.34	276.551	-2699.89	-2146.79	-1505.19	195.014	-1700.2	-1310.17
								-26.07	-30.1514	24.8678	-55.0192	-5.2836	-2419.31	276.094	-2695.4	-2143.22	-1499.39	194.071	-1693.46	-1305.32
								-26.03	-26.9165	24.2841	-51.2006	-2.6324	-2414.25	275.461	-2689.71	-2138.78	-1497.8	193.643	-1691.45	-1304.16
								-25.99	-29.541	24.3481	-53.8891	-5.193	-2411.99	275.524	-2687.51	-2136.46	-1497.13	193.589	-1690.72	-1303.54
								-25.95	-32.3486	24.4027	-56.7513	-7.9459	-2405.82	274.683	-2680.51	-2131.14	-1494.75	193.19	-1687.94	-1301.56
								-25.91	-33.1421	24.2154	-57.3575	-8.9267	-2402.47	274.361	-2676.83	-2128.11	-1490.36	191.984	-1682.34	-1298.37
								-25.87	-30.7617	23.8474	-54.6091	-6.9144	-2398.19	273.994	-2672.19	-2124.2	-1486.39	191.257	-1677.65	-1295.13
								-25.83	-28.6255	24.388	-53.0135	-4.2375	-2393.13	273.563	-2666.69	-2119.56	-1482.85	190.84	-1673.69	-1292.01
								-25.79	-31.25	24.644	-55.894	-6.606	-2390.2	272.943	-2663.14	-2117.25	-1480.53	190.9	-1671.43	-1289.63
								-25.75	-32.7148	24.2269	-56.9417	-8.488	-2386.47	273.175	-2659.65	-2113.3	-1478.09	189.977	-1668.07	-1288.11
								-25.71	-30.8838	23.1421	-54.0259	-7.7417	-2380.92	272.518	-2653.44	-2108.4	-1474.73	189.73	-1664.46	-1285
								-25.67	-30.0903	23.4295	-53.5199	-6.6608	-2380.13	272.33	-2652.46	-2107.8	-1471.98	190.139	-1662.12	-1281.85
								-25.63	-30.5176	23.1551	-53.6727	-7.3624	-2375.31	271.892	-2647.2	-2103.41	-1468.51	190.037	-1658.54	-1278.47
								-25.59	-31.9824	22.6036	-54.586	-9.3789	-2368.77	271.389	-2640.16	-2097.39	-1465.52	189.699	-1655.21	-1275.82
								-25.55	-30.9448	23.2892	-54.234	-7.6556	-2366.7	271.039	-2637.74	-2095.66	-1463.2	189.289	-1652.49	-1273.91
								-25.51	-31.6162	24.2961	-55.9123	-7.3201	-2363.71	271.034	-2634.74	-2092.67	-1461.67	189.288	-1650.96	-1272.38
								-25.47	-32.2266	23.9284	-56.1549	-8.2982	-2358.95	269.472	-2628.42	-2089.48	-1460.21	189.183	-1649.39	-1271.02
								-25.43	-31.1279	23.4987	-54.6266	-7.6293	-2354.49	268.686	-2623.18	-2085.81	-1455.99	188.829	-1644.82	-1267.16
								-25.39	-32.1045	23.3412	-55.4457	-8.7633	-2349	268.753	-2617.75	-2080.25	-1453.19	187.688	-1640.87	-1265.5
								-25.35	-32.959	23.5018	-56.4608	-9.4571	-2346.25	268.811	-2615.06	-2077.44	-1449.89	186.866	-1636.76	-1263.02
								-25.31	-32.3486	23.5975	-55.9461	-8.7512	-2343.44	268.223	-2611.67	-2075.22	-1447.51	186.723	-1634.23	-1260.79
								-25.27	-30.8228	22.9073	-53.7301	-7.9154	-2341.25	267.544	-2608.79	-2073.7	-1443.85	186.984	-1630.83	-1256.86
								-25.23	-30.3955	23.527	-53.9225	-6.8685	-2334.23	266.639	-2600.87	-2067.59	-1443.12	186.344	-1629.46	-1256.77
								-25.19	-33.3862	23.7881	-57.1743	-9.5982	-2331.6	266.424	-2598.03	-2065.18	-1439.82	185.87	-1625.69	-1253.95
								-25.15	-33.1421	23.1086	-56.2507	-10.0335	-2328.12	266.359	-2594.48	-2061.77	-1435.91	185.911	-1621.82	-1250
								-25.11	-31.7383	23.6064	-55.3447	-8.1319	-2323.73	266.66	-2590.39	-2057.07	-1430.54	185.739	-1616.28	-1244.8
								-25.07	-30.5786	23.59	-54.1686	-6.9886	-2319.58	266.148	-2585.73	-2053.43	-1427.06	184.365	-1611.43	-1242.7
								-25.03	-31.0059	23.2698	-54.2756	-7.7361	-2315.19	265.25	-2580.44	-2049.94	-1425.9	183.708	-1609.61	-1242.2
								-24.99	-31.6772	22.7183	-54.3956	-8.9589	-2311.46	264.447	-2575.91	-2047.02	-1422	183.615	-1605.61	-1238.38
								-24.95	-32.3486	23.9102	-56.2589	-8.4384	-2308.59	264.079	-2572.67	-2044.51	-1419.92	183.03	-1602.95	-1236.89
								-24.91	-33.7524	24.6268	-58.3792	-9.1257	-2304.32	263.844	-2568.17	-2040.48	-1415.71	182.568	-1598.28	-1233.14
								-24.87	-31.8604	23.9067	-55.7671	-7.9536	-2299.13	263.308	-2562.44	-2035.82	-1413.09	182.855	-1595.94	-1230.23
								-24.83	-31.7383	24.06	-55.7983	-7.6782	-2294.92	262.404	-2557.33	-2032.52	-1411.68	182.777	-1594.46	-1228.9
								-24.79	-31.189	24.134	-55.3229	-7.055	-2291.93	261.25	-2553.18	-2030.68	-1410.95	182.364	-1593.31	-1228.59
								-24.75	-31.7383	23.5136	-55.2519	-8.2246	-2287.84	261.709	-2549.55	-2026.13	-1409.06	181.745	-1590.8	-1227.31
								-24.71	-32.4097	23.6664	-56.076	-8.7433	-2282.71	261.994	-2544.71	-2020.72	-1405.46	181.473	-1586.93	-1223.98
								-24.67	-31.25	23.7722	-55.0222	-7.4778	-2279.42	260.768	-2540.19	-2018.65	-1401.18	181.167	-1582.35	-1220.02
								-24.63	-31.7993	23.0913	-54.8906	-8.708	-2275.7	260.135	-2535.83	-2015.56	-1397.64	180.014	-1577.66	-1217.63
								-24.59	-29.1748	22.5738	-51.7486	-6.601	-2271.91	259.907	-2531.82	-2012	-1393.25	179.82	-1573.07	-1213.43
								-24.55	-29.1748	22.8149	-51.9897	-6.3599	-2267.27	259.642	-2526.92	-2007.63	-1390.87	179.392	-1570.26	-1211.48
								-24.51	-29.8462	22.7103	-52.5565	-7.1359	-2265.01	258.621	-2523.64	-2006.39	-1389.53	178.71	-1568.24	-1210.82
								-24.47	-31.3721	22.3766	-53.7487	-8.9954	-2262.76	257.596	-2520.35	-2005.16	-1386.35	178.469	-1564.82	-1207.88
								-24.43	-31.4331	23.2301	-54.6632	-8.203	-2259.09	257.701	-2516.8	-2001.39	-1382.45	177.487	-1559.93	-1204.96
								-24.39	-29.541	23.4931	-53.0341	-6.048	-2254.09	257.265	-2511.35	-1996.82	-1379.64	177.922	-1557.56	-1201.72
								-24.35	-30.4565	22.4314	-52.8879	-8.0252	-2249.45	257.575	-2507.03	-1991.88	-1379.64	178.135	-1557.77	-1201.5
								-24.31	-31.311	22.9001	-54.2111	-8.411	-2245.67	256.436	-2502.1	-1989.23	-1378.11	177.478	-1555.59	-1200.63
								-24.27	-30.7007	23.1798	-53.8805	-7.5209	-2240.78	256.15	-2496.93	-1984.63	-1374.33	177.506	-1551.83	-1196.82
								-24.23	-28.3813	22.2726	-50.654	-6.1087	-2236.39	255.709	-2492.1	-1980.68	-1369.69	177.318	-1547.01	-1192.37
								-24.19	-29.1748	21.1631	-50.3379	-8.0117	-2233.4	255.678	-2489.08	-1977.72	-1368.59	176.485	-1545.08	-1192.11
								-24.15	-30.0293	22.7073	-52.7366	-7.322	-2228.52	255.263	-2483.78	-1973.25	-1364.56	175.817	-1540.38	-1188.75
								-24.11	-29.9683	23.1809	-53.1492	-6.7873	-2225.16	254.024	-2479.18	-1971.13	-1363.71	176.308	-1540.02	-1187.4
								-24.07	-31.9214	22.969	-54.8904	-8.9524	-2222.29	254.46	-2476.75	-1967.83	-1362.12	175.734	-1537.86	-1186.39
								-24.03	-32.1655	22.9989	-55.1644	-9.1666	-2219.73	253.698	-2473.43	-1966.03	-1359.38	174.302	-1533.68	-1185.07
								-23.99	-29.7852	23.5613	-53.3464	-6.2239	-2214.84	252.894	-2467.74	-1961.95	-1355.71	173.948	-1529.66	-1181.77
								-23.95	-29.7852	23.4364	-53.2215	-6.3488	-2208.68	252.036	-2460.71	-1956.64	-1353.64	173.893	-1527.53	-1179.74
								-23.91	-31.4331	23.1989	-54.632	-8.2342	-2206.97	252.161	-2459.13	-1954.81	-1351.81	174.282	-1526.09	-1177.53
								-23.87	-29.9683	22.5025	-52.4707	-7.4658	-2203.19	251.733	-2454.92	-1951.45	-1348.08	173.446	-1521.53	-1174.64
								-23.83	-29.8462	21.6176	-51.4638	-8.2286	-2199.1	250.685	-2449.78	-1948.41	-1344.6	172.949	-1517.55	-1171.66
								-23.79	-28.8086	21.8576	-50.6662	-6.951	-2193.6	251.003	-2444.61	-1942.6	-1342.22	172.513	-1514.74	-1169.71
								-23.75	-27.771	22.4145	-50.1855	-5.3565	-2190.61	251.113	-2441.73	-1939.5	-1339.05	172.327	-1511.38	-1166.72
								-23.71	-28.8086	22.2471	-51.0557	-6.5615	-2186.65	250.636	-2437.28	-1936.01	-1336.67	171.935	-1508.6	-1164.74
								-23.67	-31.8604	22.9591	-54.8194	-8.9013	-2182.01	250.143	-2432.15	-1931.86	-1332.09	171.033	-1503.13	-1161.06
								-23.63	-31.6772	22.974	-54.6512	-8.7033	-2178.53	249.571	-2428.1	-1928.96	-1330.81	170.384	-1501.19	-1160.43
								-23.59	-29.1748	22.7031	-51.8779	-6.4717	-2175.72	249.377	-2425.1	-1926.34	-1328.31	170.466	-1498.77	-1157.84
								-23.55	-29.8462	23.1627	-53.0089	-6.6835	-2171.08	248.337	-2419.42	-1922.74	-1326.6	170.212	-1496.81	-1156.39
								-23.51	-31.9214	22.6368	-54.5582	-9.2845	-2166.69	247.951	-2414.64	-1918.74	-1323.85	170.484	-1494.34	-1153.37
								-23.47	-29.3579	21.1664	-50.5243	-8.1915	-2162.9	247.444	-2410.35	-1915.46	-1320.98	170.073	-1491.06	-1150.91
								-23.43	-29.7241	21.7588	-51.4829	-7.9654	-2159.73	247	-2406.73	-1912.73	-1318.6	169.318	-1487.92	-1149.29
								-23.39	-30.3955	21.8349	-52.2304	-8.5607	-2156.19	246.583	-2402.77	-1909.61	-1315.12	168.533	-1483.66	-1146.59
								-23.35	-26.8555	21.4549	-48.3104	-5.4006	-2152.71	246.117	-2398.83	-1906.59	-1311.65	167.937	-1479.58	-1143.71
								-23.31	-29.2969	22.0404	-51.3372	-7.2565	-2150.88	245.161	-2396.04	-1905.72	-1308.23	167.92	-1476.15	-1140.31
								-23.27	-30.1514	22.062	-52.2134	-8.0894	-2146.12	245.394	-2391.51	-1900.72	-1305.97	167.456	-1473.43	-1138.51
								-23.23	-27.5879	22.0315	-49.6194	-5.5564	-2141.66	245.04	-2386.7	-1896.62	-1304.38	166.81	-1471.19	-1137.57
								-23.19	-28.9917	22.4284	-51.4201	-6.5633	-2136.78	244.06	-2380.84	-1892.72	-1300.11	166.98	-1467.09	-1133.13
								-23.15	-28.9917	22.0785	-51.0702	-6.9132	-2134.77	243.504	-2378.27	-1891.26	-1297.36	167.238	-1464.6	-1130.13
								-23.11	-28.1372	22.1179	-50.2551	-6.0193	-2130.13	243.43	-2373.56	-1886.7	-1297.24	166.441	-1463.68	-1130.8
								-23.07	-27.2827	22.5874	-49.8701	-4.6953	-2124.33	242.903	-2367.23	-1881.43	-1294.74	165.712	-1460.45	-1129.03
								-23.03	-26.001	22.1627	-48.1637	-3.8383	-2121.22	242.109	-2363.32	-1879.11	-1287.35	164.865	-1452.22	-1122.49
								-22.99	-26.4893	22.1442	-48.6335	-4.3451	-2116.09	242.374	-2358.46	-1873.72	-1282.71	164.414	-1447.13	-1118.3
								-22.95	-29.7852	22.4552	-52.2404	-7.3299	-2112.18	241.255	-2353.44	-1870.93	-1282.04	164.145	-1446.19	-1117.9
								-22.91	-27.1606	22.1192	-49.2798	-5.0415	-2109.56	240.542	-2350.1	-1869.02	-1282.47	164.552	-1447.02	-1117.92
								-22.87	-27.0996	22.2123	-49.3119	-4.8873	-2104.37	240.71	-2345.08	-1863.66	-1279.54	164.429	-1443.97	-1115.11
								-22.83	-29.3579	21.7337	-51.0916	-7.6242	-2099.85	240.68	-2340.53	-1859.17	-1274.66	163.422	-1438.08	-1111.24
								-22.79	-26.6724	20.589	-47.2613	-6.0834	-2095.76	240.052	-2335.82	-1855.71	-1272.83	162.999	-1435.83	-1109.83
								-22.75	-26.1841	21.1053	-47.2894	-5.0788	-2094.97	239.244	-2334.22	-1855.73	-1271.3	162.694	-1434	-1108.61
								-22.71	-26.4893	21.5999	-48.0892	-4.8893	-2092.9	238.93	-2331.83	-1853.97	-1269.96	161.887	-1431.85	-1108.07
								-22.67	-27.2827	21.0895	-48.3722	-6.1932	-2085.51	239.32	-2324.83	-1846.19	-1266.24	161.842	-1428.08	-1104.39
								-22.63	-28.0762	20.8214	-48.8976	-7.2547	-2081.3	238.641	-2319.94	-1842.66	-1261.66	161.319	-1422.98	-1100.34
								-22.59	-28.1372	20.9711	-49.1083	-7.1661	-2077.33	237.471	-2314.8	-1839.86	-1258	161.576	-1419.57	-1096.42
								-22.55	-27.4658	20.8111	-48.2769	-6.6547	-2074.28	236.871	-2311.15	-1837.41	-1255.62	161.599	-1417.21	-1094.02
								-22.51	-29.3579	20.9245	-50.2824	-8.4334	-2070.98	236.591	-2307.57	-1834.39	-1252.01	160.435	-1412.45	-1091.58
								-22.47	-29.6021	21.4835	-51.0856	-8.1186	-2065.06	236.142	-2301.21	-1828.92	-1247.86	160.666	-1408.53	-1087.2
								-22.43	-29.4189	21.3194	-50.7383	-8.0995	-2062.01	236.142	-2298.15	-1825.87	-1247.8	160.68	-1408.48	-1087.12
								-22.39	-28.5034	21.1075	-49.611	-7.3959	-2058.66	235.85	-2294.5	-1822.81	-1243.47	159.652	-1403.12	-1083.82
								-22.35	-28.3813	22.3176	-50.6989	-6.0638	-2053.83	235.481	-2289.31	-1818.35	-1239.75	159.538	-1399.28	-1080.21
								-22.31	-29.7852	22.755	-52.5401	-7.0302	-2048.03	234.143	-2282.18	-1813.89	-1237.43	159.174	-1396.6	-1078.25
								-22.27	-29.7241	22.1772	-51.9014	-7.5469	-2046.26	234.506	-2280.77	-1811.76	-1234.92	158.034	-1392.96	-1076.89
								-22.23	-27.8931	21.0591	-48.9521	-6.834	-2044.25	234.613	-2278.86	-1809.64	-1234.8	157.678	-1392.48	-1077.12
								-22.19	-27.4048	21.2898	-48.6946	-6.115	-2040.53	233.641	-2274.17	-1806.89	-1231.32	157.451	-1388.77	-1073.87
								-22.15	-27.2217	20.8717	-48.0934	-6.35	-2035.16	232.695	-2267.85	-1802.46	-1228.33	157.066	-1385.4	-1071.27
								-22.11	-28.6255	20.4832	-49.1087	-8.1423	-2032.23	231.884	-2264.11	-1800.34	-1228.21	156.398	-1384.61	-1071.81
								-22.07	-27.5879	20.3029	-47.8907	-7.285	-2028.38	231.61	-2259.99	-1796.77	-1227.91	156.061	-1383.97	-1071.84
								-22.03	-25.0244	20.5723	-45.5967	-4.4522	-2023.13	231.367	-2254.5	-1791.77	-1223.21	155.56	-1378.77	-1067.65
								-21.99	-25.6958	20.2323	-45.9281	-5.4635	-2021.42	231.066	-2252.49	-1790.36	-1218.02	155.855	-1373.87	-1062.16
								-21.95	-26.3672	19.553	-45.9202	-6.8142	-2017.39	229.536	-2246.93	-1787.86	-1215.03	155.717	-1370.74	-1059.31
								-21.91	-27.2217	19.1023	-46.324	-8.1194	-2011.54	229.119	-2240.65	-1782.42	-1211.61	154.817	-1366.43	-1056.79
								-21.87	-25.9399	19.9865	-45.9265	-5.9534	-2010.25	229.797	-2240.05	-1780.46	-1210.27	154.611	-1364.88	-1055.66
								-21.83	-24.9023	20.7288	-45.6311	-4.1736	-2005.8	230.228	-2236.03	-1775.57	-1209.29	154.325	-1363.61	-1054.96
								-21.79	-25.0854	20.4365	-45.5219	-4.649	-1999.51	228.895	-2228.41	-1770.62	-1205.51	153.509	-1359.01	-1052
								-21.75	-24.4141	20.0879	-44.502	-4.3262	-1998.17	227.902	-2226.07	-1770.27	-1202.64	153.296	-1355.93	-1049.34
								-21.71	-25.5127	20.7216	-46.2343	-4.7911	-1994.2	228.072	-2222.27	-1766.13	-1197.94	153.391	-1351.33	-1044.55
								-21.67	-24.5972	20.6052	-45.2024	-3.9919	-1988.95	227.618	-2216.57	-1761.33	-1195.5	152.827	-1348.32	-1042.67
								-21.63	-23.7427	19.4132	-43.1558	-4.3295	-1985.53	226.599	-2212.13	-1758.94	-1192.57	152.5	-1345.07	-1040.07
								-21.59	-23.6816	19.1755	-42.8572	-4.5061	-1980.77	226.387	-2207.16	-1754.39	-1190.43	152.17	-1342.6	-1038.26
								-21.55	-23.7427	20.0304	-43.7731	-3.7123	-1978.45	225.978	-2204.43	-1752.48	-1186.4	152.059	-1338.46	-1034.34
								-21.51	-24.7192	20.0774	-44.7967	-4.6418	-1974.37	225.052	-2199.42	-1749.31	-1182.56	152.113	-1334.67	-1030.44
								-21.47	-23.0103	19.334	-42.3443	-3.6762	-1970.64	225.469	-2196.11	-1745.17	-1181.82	151.336	-1333.16	-1030.49
								-21.43	-22.0337	19.4823	-41.516	-2.5514	-1967.53	225.153	-2192.68	-1742.38	-1177.37	151.112	-1328.48	-1026.26
								-21.39	-22.8271	19.7946	-42.6218	-3.0325	-1963.26	224.763	-2188.02	-1738.49	-1176.15	150.594	-1326.74	-1025.55
								-21.35	-24.7192	19.1038	-43.8231	-5.6154	-1958.62	224.161	-2182.78	-1734.46	-1172.97	150.251	-1323.23	-1022.72
								-21.31	-24.4751	18.4808	-42.9559	-5.9943	-1954.83	223.414	-2178.25	-1731.42	-1171.39	149.814	-1321.2	-1021.57
								-21.27	-22.4609	19.426	-41.887	-3.0349	-1950.01	222.959	-2172.97	-1727.05	-1170.78	149.627	-1320.4	-1021.15
								-21.23	-21.1182	19.2978	-40.416	-1.8203	-1946.04	222.352	-2168.4	-1723.69	-1167.18	148.883	-1316.06	-1018.29
								-21.19	-21.0571	18.3862	-39.4433	-2.671	-1941.1	222.231	-2163.33	-1718.87	-1162.48	147.924	-1310.4	-1014.55
								-21.15	-22.3999	18.1783	-40.5782	-4.2216	-1937.81	221.442	-2159.25	-1716.36	-1158.02	147.827	-1305.85	-1010.19
								-21.11	-23.6206	19.1551	-42.7757	-4.4655	-1934.81	220.573	-2155.39	-1714.24	-1156.07	147.073	-1303.14	-1008.99
								-21.07	-22.2168	18.8594	-41.0762	-3.3574	-1931.27	221.071	-2152.35	-1710.2	-1154.79	146.588	-1301.37	-1008.2
								-21.03	-22.644	18.035	-40.6791	-4.609	-1928.71	221.031	-2149.74	-1707.68	-1153.08	146.509	-1299.58	-1006.57
								-20.99	-23.4985	18.9526	-42.4512	-4.5459	-1922.79	220.367	-2143.16	-1702.42	-1148.99	146.328	-1295.31	-1002.66
								-20.95	-23.4375	19.6814	-43.1189	-3.7561	-1918.64	219.168	-2137.81	-1699.47	-1145.14	145.216	-1290.36	-999.926
								-20.91	-24.1089	19.3634	-43.4723	-4.7455	-1915.95	218.49	-2134.45	-1697.46	-1142.7	145.111	-1287.81	-997.589
								-20.87	-26.001	18.9908	-44.9918	-7.0102	-1913.33	219.027	-2132.36	-1694.3	-1141.85	145.181	-1287.03	-996.665
								-20.83	-25.9399	19.1534	-45.0933	-6.7866	-1906.74	218.19	-2124.93	-1688.55	-1140.44	144.495	-1284.94	-995.947
								-20.79	-23.4375	19.4291	-42.8666	-4.0084	-1902.53	217.928	-2120.46	-1684.6	-1136.78	144.195	-1280.97	-992.585
								-20.75	-24.6582	18.9443	-43.6025	-5.7139	-1900.63	217.089	-2117.72	-1683.55	-1132.87	143.924	-1276.8	-988.949
								-20.71	-26.5503	19.715	-46.2653	-6.8353	-1897.71	216.846	-2114.55	-1680.86	-1129.94	143.9	-1273.84	-986.043
								-20.67	-26.3062	19.2382	-45.5443	-7.068	-1892.09	216.562	-2108.65	-1675.53	-1125.61	143.988	-1269.6	-981.623
								-20.63	-24.231	18.3496	-42.5806	-5.8813	-1888.12	216.98	-2105.1	-1671.14	-1124.63	143.282	-1267.92	-981.352
								-20.59	-23.9258	18.505	-42.4308	-5.4208	-1885.31	216.32	-2101.63	-1669	-1123.78	142.965	-1266.74	-980.814
								-20.55	-23.8647	18.7824	-42.6472	-5.0823	-1881.29	214.6	-2095.89	-1666.69	-1119.81	142.374	-1262.19	-977.438
								-20.51	-23.3154	18.2972	-41.6126	-5.0183	-1876.04	214.258	-2090.3	-1661.78	-1116.58	142.137	-1258.71	-974.44
[truncated: 3,013 more rows]

## Sheet: Figure 2e
	Y524A								Y524A
	Time (s)	mean at -100mV	SEM (n=6)	mean at +100mV	SEM (n=6)			mV	basal	SEM (n=6)	basal -SEM	basal +SEM	peak	SEM (n=6)	peak -SEM	peak+SEM	150s	SEM (n=6)	150s -SEM	150s +SEM
	0	-73.7508	22.6546	186.361	72.2153				2.1362	2.035	0.1012	4.1712	-2.95	2.1803	-5.1304	-0.7697	-3.6621	2.1435	-5.8056	-1.5186
	3	-75.6836	22.7124	175.781	64.3041				15.7674	57.6118	-41.8444	73.3792	255.432	151.698	103.734	407.131	251.16	153.544	97.6159	404.703
	6	-65.7145	19.1756	165.609	66.8699				33.2642	124.937	-91.6728	158.201	979.207	545.106	434.102	1524.31	967.916	551.572	416.344	1519.49
	9	-73.2422	19.1525	158.895	69.4117				50.5575	101.609	-51.0519	152.167	924.174	539.197	384.977	1463.37	916.341	543.811	372.53	1460.15
	12	-64.799	18.7219	160.217	67.9342				14.8519	53.0406	-38.1887	67.8925	451.05	322.351	128.699	773.401	448.914	323.473	125.441	772.386
	15	-64.6973	17.5289	158.59	68.5825				-38.9608	15.1193	-54.0801	-23.8414	86.8734	151.928	-65.0545	238.801	85.9578	152.204	-66.2457	238.161
	18	-76.9043	24.2282	158.691	65.1809				-77.8198	24.4881	-102.308	-53.3317	-116.475	75.8336	-192.309	-40.6418	-115.865	76.0547	-191.92	-39.8104
	21	-77.3112	23.0638	157.064	63.9153				-96.9442	39.4237	-136.368	-57.5205	-222.473	92.16	-314.633	-130.313	-221.456	92.9083	-314.364	-128.548
	24	-78.125	22.7937	165.71	69.6966				-103.862	46.6578	-150.519	-57.2037	-275.675	120.245	-395.921	-155.43	-273.539	121.81	-395.349	-151.729
	27	-73.5474	19.2906	161.336	67.6327				-104.981	49.3784	-154.359	-55.6021	-297.852	136.751	-434.603	-161.101	-294.495	139.124	-433.618	-155.371
	30	-70.2922	20.4709	157.776	69.884			-99.99	-103.048	49.9277	-152.975	-53.12	-296.936	142.162	-439.098	-154.774	-293.681	144.378	-438.059	-149.303
EA added (30nM)	33	-68.3594	19.1557	148.315	60.0556			-99.95	-98.3683	48.6348	-147.003	-49.7335	-286.967	141.144	-428.111	-145.823	-283.813	143.223	-427.037	-140.59
	36	-70.5973	20.3475	145.162	56.0418			-99.91	-94.6045	46.4536	-141.058	-48.1509	-270.996	137.55	-408.547	-133.446	-268.86	138.905	-407.764	-129.955
	39	-70.2922	21.1569	147.298	57.2026			-99.87	-92.1631	43.1831	-135.346	-48.98	-251.974	131.132	-383.106	-120.841	-251.058	131.687	-382.745	-119.371
	42	-71.106	20.842	156.657	59.1396			-99.83	-91.5527	40.2604	-131.813	-51.2923	-239.156	121.982	-361.138	-117.174	-238.851	122.162	-361.013	-116.689
	45	-77.5146	23.8641	138.855	49.9596			-99.79	-87.1786	36.3848	-123.563	-50.7937	-224.915	113.01	-337.924	-111.905	-223.897	113.6	-337.497	-110.297
	48	-75.4801	21.0795	145.772	57.3335			-99.75	-83.313	33.8672	-117.18	-49.4458	-210.063	105.011	-315.074	-105.052	-210.164	104.954	-315.118	-105.211
	51	-73.7508	22.2067	142.517	53.0977			-99.71	-82.9061	30.7968	-113.703	-52.1093	-193.888	97.0467	-290.935	-96.8416	-194.804	96.5481	-291.352	-98.2558
	54	-74.6663	22.1985	136.515	55.0375			-99.67	-80.9733	29.3949	-110.368	-51.5784	-181.173	91.0378	-272.211	-90.1348	-182.393	90.4173	-272.811	-91.9761
	57	-74.056	20.1943	134.583	56.6396			-99.63	-82.3975	28.7363	-111.134	-53.6612	-172.933	84.3382	-257.271	-88.5947	-172.73	84.4369	-257.166	-88.2926
	60	-62.7645	17.3455	133.87	56.7005			-99.59	-82.2957	26.783	-109.079	-55.5128	-163.574	78.7171	-242.291	-84.8572	-162.964	78.9962	-241.96	-83.9676
	63	-64.9007	16.9678	128.174	55.7992			-99.55	-78.9388	24.2537	-103.192	-54.6851	-155.741	75.189	-230.93	-80.5524	-155.436	75.3224	-230.759	-80.1138
	66	-57.1696	11.6551	133.464	61.863			-99.51	-77.7181	22.9504	-100.668	-54.7677	-149.028	70.996	-220.024	-78.0315	-148.112	71.3758	-219.488	-76.7362
	69	-56.9661	12.3834	124.003	52.7772			-99.47	-78.8371	23.2519	-102.089	-55.5852	-143.534	68.1825	-211.717	-75.3519	-143.331	68.2618	-211.593	-75.0691
	72	-60.0179	12.7656	125.02	57.0943			-99.43	-79.244	24.1247	-103.369	-55.1193	-141.195	66.554	-207.749	-74.6406	-141.296	66.516	-207.812	-74.7804
	75	-55.3385	11.7748	123.901	52.6162			-99.39	-78.9388	24.2219	-103.161	-54.7169	-134.176	63.4698	-197.645	-70.7058	-134.074	63.505	-197.579	-70.5689
	78	-55.3385	12.8413	118.205	51.3048			-99.35	-80.7699	24.524	-105.294	-56.2458	-129.801	61.6682	-191.47	-68.1332	-128.784	62.0032	-190.787	-66.781
	81	-54.0161	12.1507	126.038	51.7101			-99.31	-79.8543	23.6716	-103.526	-56.1827	-128.377	60.9997	-189.377	-67.3776	-128.479	60.9661	-189.445	-67.5129
	84	-56.0506	11.5014	130.005	59.4774			-99.27	-77.5146	23.3657	-100.88	-54.149	-124.105	58.656	-182.761	-65.4489	-124.715	58.4679	-183.183	-66.2473
	87	-57.8817	11.7925	124.41	53.6226			-99.23	-76.4974	23.5918	-100.089	-52.9056	-125.224	57.7027	-182.927	-67.5211	-125.224	57.7027	-182.927	-67.5211
	90	-56.9661	11.9663	118.917	48.0052			-99.19	-79.0405	23.4737	-102.514	-55.5668	-122.986	57.0666	-180.052	-65.9193	-123.291	56.9847	-180.276	-66.3063
	93	-56.661	11.2161	116.882	48.1538			-99.15	-79.5492	22.2895	-101.839	-57.2597	-121.663	53.872	-175.535	-67.7914	-120.748	54.1123	-174.86	-66.6356
	96	-58.5938	12.7348	116.475	48.7435			-99.11	-76.4974	21.6388	-98.1362	-54.8586	-121.46	54.0221	-175.482	-67.4378	-121.155	54.1009	-175.256	-67.0539
	99	-58.7972	11.8746	119.12	47.3793			-99.07	-78.8371	22.2971	-101.134	-56.5399	-117.9	54.648	-172.548	-63.2516	-118.612	54.4691	-173.081	-64.1425
	102	-61.9507	13.9465	121.053	47.9753			-99.03	-80.363	21.3871	-101.75	-58.9759	-114.644	53.0677	-167.712	-61.5767	-115.967	52.7338	-168.701	-63.233
	105	-58.8989	11.5793	118.103	48.2684			-98.99	-81.075	21.2237	-102.299	-59.8513	-113.729	53.6456	-167.375	-60.0832	-115.255	53.2795	-168.534	-61.9752
	108	-58.7972	12.6287	118.51	48.0021			-98.95	-77.5146	21.1972	-98.7118	-56.3175	-112.508	53.0085	-165.517	-59.4996	-114.034	52.6415	-166.675	-61.3925
	111	-58.1868	10.3792	120.138	47.9731			-98.91	-77.8198	22.3691	-100.189	-55.4508	-112.406	51.7616	-164.168	-60.6448	-113.118	51.5896	-164.708	-61.5289
	114	-61.3403	14.2956	123.393	47.5741			-98.87	-76.9043	22.3464	-99.2507	-54.5579	-111.389	52.0204	-163.41	-59.3688	-111.287	52.0445	-163.332	-59.243
	117	-63.0697	15.1228	118.306	48.7817			-98.83	-74.3612	21.164	-95.5252	-53.1972	-111.389	51.2203	-162.609	-60.1689	-111.186	51.2684	-162.454	-59.9173
	120	-59.4076	13.2102	120.036	48.1654			-98.79	-75.0732	21.6252	-96.6984	-53.4481	-111.898	51.3679	-163.266	-60.5299	-111.084	51.5526	-162.637	-59.5314
	123	-60.73	12.5667	117.493	48.2002			-98.75	-78.8371	21.6202	-100.457	-57.2168	-108.032	52.0572	-160.089	-55.9751	-107.218	52.2198	-159.438	-54.9987
	126	-59.0007	13.1168	116.374	48.4453			-98.71	-78.4302	20.56	-98.9902	-57.8701	-104.777	50.6706	-155.448	-54.1064	-103.963	50.835	-154.798	-53.1282
	129	-61.1369	13.3288	121.46	47.7093			-98.67	-77.006	20.6364	-97.6424	-56.3696	-106.405	51.4742	-157.879	-54.9304	-106.506	51.453	-157.959	-55.0534
	132	-61.0352	12.2831	117.9	48.0424			-98.63	-75.887	21.7561	-97.6431	-54.131	-108.134	51.869	-160.003	-56.265	-109.355	51.592	-160.947	-57.7627
	135	-63.2731	12.6297	116.577	48.417			-98.59	-74.3612	21.3811	-95.7423	-52.98	-108.846	51.8767	-160.723	-56.9693	-110.474	51.509	-161.983	-58.9646
	138	-59.5093	12.531	121.257	48.2076			-98.55	-74.4629	20.4651	-94.928	-53.9978	-108.541	52.8769	-161.418	-55.664	-108.948	52.7949	-161.743	-56.1528
	141	-59.7127	13.1506	118.713	48.3391			-98.51	-75.6836	20.955	-96.6386	-54.7286	-107.32	51.1588	-158.479	-56.1613	-107.524	51.1175	-158.641	-56.406
	144	-59.3058	12.9441	120.341	47.4246			-98.47	-75.4801	21.0624	-96.5425	-54.4178	-107.422	50.1064	-157.528	-57.3155	-107.727	50.0426	-157.77	-57.6845
	147	-59.8145	13.1908	115.56	48.6456			-98.43	-71.5129	20.3046	-91.8174	-51.2083	-106.71	50.2641	-156.974	-56.4457	-107.117	50.1779	-157.295	-56.9388
	150	-60.8317	12.305	116.781	48.5347			-98.39	-70.1904	21.3524	-91.5428	-48.838	-103.455	50.2639	-153.719	-53.1907	-105.082	49.9155	-154.998	-55.1667
								-98.35	-71.5129	20.8376	-92.3504	-50.6753	-107.32	50.8628	-158.183	-56.4573	-107.93	50.7318	-158.662	-57.1987
								-98.31	-71.2077	19.6521	-90.8598	-51.5556	-104.472	51.0067	-155.478	-53.4652	-105.184	50.8509	-156.035	-54.333
								-98.27	-74.5646	20.0293	-94.594	-54.5353	-103.455	49.7619	-153.216	-53.6927	-103.149	49.829	-152.978	-53.3204
								-98.23	-75.887	20.4267	-96.3137	-55.4604	-103.76	50.4177	-154.177	-53.3421	-103.048	50.5724	-153.62	-52.4753
								-98.19	-72.7336	19.7811	-92.5146	-52.9525	-104.37	50.1517	-154.522	-54.2184	-103.658	50.3038	-153.962	-53.3542
								-98.15	-69.7835	19.7831	-89.5666	-50.0004	-103.353	50.602	-153.955	-52.7509	-103.556	50.56	-154.116	-52.9963
								-98.11	-72.1232	20.5665	-92.6897	-51.5567	-105.896	50.7651	-156.661	-55.1309	-105.692	50.8074	-156.5	-54.8852
								-98.07	-71.106	20.5866	-91.6925	-50.5194	-103.353	49.0825	-152.435	-54.2704	-103.455	49.0622	-152.517	-54.3924
								-98.03	-72.0215	20.0712	-92.0927	-51.9503	-101.522	50.88	-152.402	-50.6418	-102.336	50.7216	-153.057	-51.614
								-97.99	-73.5474	20.3317	-93.879	-53.2157	-102.743	51.3761	-154.119	-51.3664	-103.862	51.1423	-155.004	-52.7192
								-97.95	-71.6146	19.9313	-91.5459	-51.6833	-102.743	50.0383	-152.781	-52.7042	-103.76	49.8116	-153.571	-53.9482
								-97.91	-70.9025	20.4283	-91.3309	-50.4742	-102.437	51.0509	-153.488	-51.3864	-103.353	50.8599	-154.213	-52.4929
								-97.87	-72.3267	20.4389	-92.7655	-51.8878	-102.234	50.6096	-152.844	-51.6243	-102.437	50.5651	-153.002	-51.8723
								-97.83	-72.8353	20.0883	-92.9236	-52.747	-103.455	49.657	-153.112	-53.7976	-102.844	49.7963	-152.641	-53.0479
								-97.79	-72.5301	19.9654	-92.4955	-52.5647	-101.929	50.6455	-152.574	-51.2833	-101.318	50.7784	-152.097	-50.5399
								-97.75	-72.8353	20.409	-93.2443	-52.4263	-101.522	49.9959	-151.518	-51.5259	-100.403	50.2219	-150.625	-50.1809
								-97.71	-70.3939	20.5817	-90.9756	-49.8122	-104.065	50.7483	-154.813	-53.3167	-104.167	50.7274	-154.894	-53.4392
								-97.67	-69.5801	19.7902	-89.3703	-49.7899	-105.998	50.3456	-156.343	-55.6521	-106.303	50.2801	-156.583	-56.0228
								-97.63	-72.4284	19.7869	-92.2152	-52.6415	-107.829	49.3841	-157.213	-58.4447	-107.32	49.4956	-156.816	-57.8246
								-97.59	-74.1577	20.1081	-94.2658	-54.0496	-108.032	50.361	-158.393	-57.6713	-106.71	50.6468	-157.357	-56.063
								-97.55	-73.2422	20.1773	-93.4195	-53.0649	-102.234	49.6999	-151.934	-52.5339	-101.42	49.8712	-151.291	-51.5489
								-97.51	-73.0387	20.7727	-93.8114	-52.266	-101.827	50.5513	-152.378	-51.2757	-99.9959	50.9404	-150.936	-49.0555
								-97.47	-71.5129	21.1082	-92.621	-50.4047	-105.184	50.4373	-155.621	-54.7467	-103.048	50.9214	-153.969	-52.1263
								-97.43	-72.1232	21.0008	-93.124	-51.1224	-104.675	48.887	-153.562	-55.7883	-102.743	49.3167	-152.059	-53.4258
								-97.39	-71.3094	20.2991	-91.6085	-51.0103	-106.405	49.8332	-156.238	-56.5715	-105.082	50.1231	-155.205	-54.9591
								-97.35	-68.7663	20.2502	-89.0165	-48.516	-102.336	49.4243	-151.76	-52.9113	-101.318	49.6395	-150.958	-51.6789
								-97.31	-66.63	19.0285	-85.6585	-47.6015	-98.2666	49.7529	-148.019	-48.5137	-97.5545	49.8941	-147.449	-47.6604
								-97.27	-66.9352	18.82	-85.7552	-48.1152	-101.725	50.189	-151.914	-51.5363	-100.81	50.3766	-151.186	-50.4331
								-97.23	-67.8507	19.3424	-87.1932	-48.5083	-102.234	48.6017	-150.836	-53.6322	-101.522	48.756	-150.278	-52.7658
								-97.19	-69.0714	19.1663	-88.2378	-49.9051	-103.862	49.4732	-153.335	-54.3883	-101.827	49.9006	-151.728	-51.9264
								-97.15	-68.4611	19.6001	-88.0612	-48.861	-102.844	49.1563	-152	-53.6879	-100.708	49.638	-150.346	-51.07
								-97.11	-69.0714	20.0479	-89.1194	-49.0235	-101.624	49.8778	-151.501	-51.7458	-100.098	50.2192	-150.317	-49.8784
								-97.07	-69.2749	18.9869	-88.2618	-50.288	-100.606	49.8169	-150.423	-50.7894	-99.6908	50.013	-149.704	-49.6778
								-97.03	-69.2749	18.8912	-88.1661	-50.3837	-100.199	48.5423	-148.742	-51.6571	-99.4873	48.6873	-148.175	-50.8
								-96.99	-69.0714	19.5245	-88.596	-49.5469	-101.013	48.8019	-149.815	-52.2113	-100.505	48.9093	-149.414	-51.5952
								-96.95	-66.4266	18.9723	-85.3989	-47.4543	-99.3856	48.657	-148.043	-50.7286	-98.7752	48.7845	-147.56	-49.9908
								-96.91	-67.4438	19.1646	-86.6085	-48.2792	-98.6735	50.0959	-148.769	-48.5776	-99.0804	50.0135	-149.094	-49.0669
								-96.87	-70.3939	19.0912	-89.4851	-51.3027	-100.301	50.6789	-150.98	-49.6222	-99.9959	50.7462	-150.742	-49.2497
								-96.83	-69.1732	18.8187	-87.9919	-50.3545	-98.5718	48.919	-147.491	-49.6528	-97.4528	49.1644	-146.617	-48.2884
								-96.79	-65.5111	19.03	-84.541	-46.4811	-99.589	48.9565	-148.546	-50.6325	-99.1821	49.0455	-148.228	-50.1366
								-96.75	-68.5628	19.6654	-88.2282	-48.8975	-97.1476	48.7768	-145.924	-48.3708	-97.8597	48.6372	-146.497	-49.2225
								-96.71	-69.6818	19.976	-89.6578	-49.7058	-96.2321	48.2946	-144.527	-47.9375	-97.3511	48.079	-145.43	-49.2721
								-96.67	-67.8507	18.8962	-86.747	-48.9545	-99.8942	47.9667	-147.861	-51.9275	-101.115	47.7155	-148.83	-53.3994
								-96.63	-68.5628	20.4017	-88.9646	-48.1611	-97.4528	47.6829	-145.136	-49.7699	-99.3856	47.2667	-146.652	-52.1189
								-96.59	-67.749	21.0914	-88.8405	-46.6576	-97.1476	47.6766	-144.824	-49.471	-98.1649	47.4625	-145.627	-50.7023
								-96.55	-69.8853	20.2319	-90.1171	-49.6534	-96.5373	49.0014	-145.539	-47.5359	-97.2494	48.8606	-146.11	-48.3888
								-96.51	-71.2077	20.0753	-91.283	-51.1324	-92.2648	48.6466	-140.911	-43.6182	-91.5527	48.7823	-140.335	-42.7704
								-96.47	-70.6991	20.3937	-91.0927	-50.3054	-96.9442	48.831	-145.775	-48.1131	-96.2321	48.9817	-145.214	-47.2504
								-96.43	-68.5628	20.7942	-89.357	-47.7686	-102.844	49.6982	-152.542	-53.146	-102.946	49.6747	-152.621	-53.2713
								-96.39	-66.4266	19.7591	-86.1857	-46.6675	-102.03	48.584	-150.614	-53.4464	-102.234	48.5393	-150.773	-53.6946
								-96.35	-67.0369	18.8528	-85.8897	-48.1842	-101.115	47.0846	-148.2	-54.0303	-100.81	47.1525	-147.962	-53.6572
								-96.31	-69.8853	19.5711	-89.4564	-50.3142	-98.4701	48.8939	-147.364	-49.5762	-98.877	48.8098	-147.687	-50.0671
								-96.27	-67.4438	20.0463	-87.4901	-47.3976	-98.1649	48.7514	-146.916	-49.4135	-98.6735	48.6471	-147.321	-50.0264
								-96.23	-65.6128	20.4352	-86.048	-45.1776	-101.522	47.3017	-148.823	-54.2201	-101.217	47.3691	-148.586	-53.8476
								-96.19	-67.1387	19.5071	-86.6457	-47.6316	-101.42	47.4369	-148.857	-53.9832	-100.606	47.624	-148.23	-52.9823
								-96.15	-69.2749	19.288	-88.5629	-49.9869	-102.234	47.5068	-149.741	-54.7271	-100.403	47.9424	-148.345	-52.4604
								-96.11	-68.0542	19.4419	-87.4961	-48.6123	-98.3683	47.0141	-145.382	-51.3542	-97.5545	47.1944	-144.749	-50.3601
								-96.07	-66.7318	19.7925	-86.5243	-46.9393	-96.5373	47.1512	-143.689	-49.386	-96.2321	47.2171	-143.449	-49.015
								-96.03	-66.1214	19.4935	-85.6149	-46.6279	-98.877	48.884	-147.761	-49.9929	-98.2666	49.0172	-147.284	-49.2494
								-95.99	-67.6473	19.1313	-86.7786	-48.516	-98.1649	49.1984	-147.363	-48.9665	-97.9614	49.2451	-147.207	-48.7163
								-95.95	-68.7663	19.4565	-88.2228	-49.3098	-96.0286	48.411	-144.44	-47.6177	-95.6217	48.5001	-144.122	-47.1216
								-95.91	-67.9525	19.4979	-87.4504	-48.4545	-96.639	47.9284	-144.567	-48.7106	-96.4355	47.9715	-144.407	-48.4641
								-95.87	-67.9525	19.8113	-87.7638	-48.1412	-96.4355	49.226	-145.662	-47.2095	-97.1476	49.0791	-146.227	-48.0685
								-95.83	-68.3594	19.6276	-87.987	-48.7317	-99.1821	50.0919	-149.274	-49.0902	-99.7925	49.9594	-149.752	-49.8331
								-95.79	-70.4956	19.8889	-90.3845	-50.6067	-98.1649	49.0206	-147.185	-49.1443	-98.6735	48.9132	-147.587	-49.7603
								-95.75	-69.1732	19.8057	-88.9789	-49.3675	-97.8597	48.4453	-146.305	-49.4144	-98.1649	48.3829	-146.548	-49.7819
								-95.71	-67.5456	20.1358	-87.6814	-47.4097	-102.437	47.6891	-150.126	-54.7482	-102.234	47.7337	-149.968	-54.5002
								-95.67	-65.8162	19.4027	-85.2189	-46.4136	-101.624	47.5241	-149.148	-54.0995	-101.318	47.5881	-148.906	-53.7302
								-95.63	-66.9352	19.5863	-86.5215	-47.3489	-101.522	48.3376	-149.859	-53.1843	-102.03	48.2292	-150.26	-53.8012
								-95.59	-66.3249	19.8213	-86.1462	-46.5035	-102.336	49.5004	-151.836	-52.8352	-102.539	49.4553	-151.994	-53.0838
								-95.55	-67.4438	21.086	-88.5299	-46.3578	-103.455	49.258	-152.713	-54.1966	-104.065	49.1186	-153.184	-54.9463
								-95.51	-66.0197	21.323	-87.3427	-44.6967	-104.574	48.1747	-152.748	-56.3989	-105.082	48.0517	-153.134	-57.0304
								-95.47	-65.2059	20.7217	-85.9276	-44.4842	-103.658	50.1052	-153.763	-53.5528	-104.777	49.8476	-154.625	-54.9294
								-95.43	-66.8335	19.8952	-86.7287	-46.9383	-101.115	51.6488	-152.764	-49.4661	-102.539	51.3489	-153.888	-51.1902
								-95.39	-68.4611	20.2893	-88.7504	-48.1718	-98.4701	50.6331	-149.103	-47.8369	-100.81	50.13	-150.94	-50.6797
								-95.35	-67.8507	20.373	-88.2237	-47.4778	-99.0804	49.981	-149.061	-49.0994	-100.81	49.5813	-150.391	-51.2284
								-95.31	-68.7663	20.3518	-89.118	-48.4145	-100.81	50.1084	-150.918	-50.7013	-101.013	50.0592	-151.072	-50.954
								-95.27	-70.4956	20.5552	-91.0508	-49.9404	-99.1821	50.1583	-149.34	-49.0238	-99.0804	50.1816	-149.262	-48.8988
								-95.23	-69.7835	19.3798	-89.1633	-50.4038	-100.199	49.7154	-149.915	-50.484	-99.0804	49.9559	-149.036	-49.1245
								-95.19	-66.8335	19.1049	-85.9384	-47.7286	-104.167	50.7042	-154.871	-53.4625	-103.556	50.8394	-154.396	-52.7169
								-95.15	-65.6128	19.2661	-84.8789	-46.3467	-105.286	51.0668	-156.352	-54.2188	-104.472	51.2587	-155.731	-53.2131
								-95.11	-66.8335	19.3336	-86.1671	-47.4999	-102.946	49.5272	-152.473	-53.4187	-101.827	49.8002	-151.627	-52.0268
								-95.07	-66.0197	18.6734	-84.6931	-47.3462	-98.4701	50.2933	-148.763	-48.1768	-97.1476	50.5742	-147.722	-46.5735
								-95.03	-64.2904	19.4578	-83.7482	-44.8326	-98.7752	50.4736	-149.249	-48.3016	-97.9614	50.6449	-148.606	-47.3165
								-94.99	-66.4266	19.3854	-85.812	-47.0412	-98.3683	48.7172	-147.085	-49.6511	-98.7752	48.63	-147.405	-50.1453
								-94.95	-66.4266	19.1838	-85.6104	-47.2428	-97.5545	47.815	-145.369	-49.7396	-99.1821	47.4472	-146.629	-51.7349
								-94.91	-61.3403	17.5131	-78.8535	-43.8272	-95.9269	47.5316	-143.458	-48.3953	-97.8597	47.0865	-144.946	-50.7732
								-94.87	-60.1196	17.4164	-77.5361	-42.7032	-91.8579	47.0926	-138.951	-44.7654	-93.2821	46.7864	-140.069	-46.4957
								-94.83	-62.2559	17.8184	-80.0742	-44.4375	-94.0959	47.2609	-141.357	-46.8349	-95.1131	47.0423	-142.155	-48.0708
								-94.79	-65.2059	17.5921	-82.798	-47.6138	-98.6735	48.7828	-147.456	-49.8907	-99.4873	48.6189	-148.106	-50.8684
								-94.75	-63.4766	16.6153	-80.0919	-46.8612	-98.0631	49.0065	-147.07	-49.0567	-98.877	48.8454	-147.722	-50.0315
								-94.71	-62.561	17.1455	-79.7066	-45.4155	-94.7062	47.9796	-142.686	-46.7266	-95.7235	47.7643	-143.488	-47.9592
								-94.67	-61.2386	17.051	-78.2897	-44.1876	-94.6045	49.2205	-143.825	-45.384	-94.7062	49.2004	-143.907	-45.5058
								-94.63	-60.5265	16.6999	-77.2264	-43.8267	-95.9269	48.8209	-144.748	-47.1061	-95.3166	48.9408	-144.257	-46.3758
								-94.59	-61.5438	17.0647	-78.6085	-44.4791	-96.8424	47.8522	-144.695	-48.9903	-96.3338	47.9594	-144.293	-48.3744
								-94.55	-63.3748	18.032	-81.4069	-45.3428	-98.1649	48.7977	-146.963	-49.3672	-98.4701	48.73	-147.2	-49.74
								-94.51	-59.1024	18.1836	-77.2859	-40.9188	-96.2321	48.8779	-145.11	-47.3542	-96.0286	48.9213	-144.95	-47.1074
								-94.47	-57.5765	16.5986	-74.1751	-40.9779	-95.2148	47.9191	-143.134	-47.2957	-95.7235	47.8012	-143.525	-47.9223
								-94.43	-60.6283	17.0671	-77.6953	-43.5612	-98.4701	49.0316	-147.502	-49.4385	-98.5718	49.009	-147.581	-49.5627
								-94.39	-61.9507	17.0744	-79.0251	-44.8763	-99.8942	49.8167	-149.711	-50.0775	-99.3856	49.921	-149.307	-49.4646
								-94.35	-62.3576	16.5924	-78.95	-45.7651	-99.8942	48.8443	-148.738	-51.0499	-99.2839	48.9649	-148.249	-50.3189
								-94.31	-61.7472	17.3791	-79.1263	-44.3682	-101.522	49.2854	-150.807	-52.2364	-101.115	49.37	-150.485	-51.7449
								-94.27	-59.9162	17.4083	-77.3245	-42.5078	-101.217	49.1036	-150.32	-52.113	-101.929	48.9531	-150.882	-52.9756
								-94.23	-60.8317	17.5471	-78.3788	-43.2846	-100.912	48.1019	-149.013	-52.8095	-101.013	48.079	-149.092	-52.9342
								-94.19	-62.561	17.761	-80.322	-44.8001	-102.641	49.4014	-152.042	-53.2394	-102.641	49.4014	-152.042	-53.2394
								-94.15	-64.1886	19.4282	-83.6169	-44.7604	-102.743	50.3754	-153.118	-52.3671	-102.946	50.3288	-153.275	-52.6171
								-94.11	-63.8835	19.7347	-83.6182	-44.1488	-101.624	49.5926	-151.216	-52.0309	-102.132	49.4756	-151.608	-52.6566
								-94.07	-60.8317	18.599	-79.4307	-42.2327	-104.268	49.7526	-154.021	-54.5158	-104.268	49.7526	-154.021	-54.5158
								-94.03	-59.4076	17.6613	-77.0689	-41.7462	-104.981	49.0466	-154.027	-55.9339	-103.862	49.3148	-153.176	-54.5466
								-93.99	-62.4593	18.5294	-80.9887	-43.9299	-101.217	48.6996	-149.916	-52.517	-100.912	48.7693	-149.681	-52.1422
								-93.95	-66.9352	18.0865	-85.0217	-48.8487	-103.76	49.9082	-153.668	-53.8516	-103.963	49.8638	-153.827	-54.0994
								-93.91	-65.7145	19.2112	-84.9257	-46.5034	-105.387	49.8666	-155.254	-55.5208	-105.794	49.7768	-155.571	-56.0174
								-93.87	-66.4266	19.5931	-86.0197	-46.8335	-104.268	48.2786	-152.547	-55.9898	-104.777	48.1656	-152.943	-56.6114
								-93.83	-64.3921	18.0886	-82.4807	-46.3035	-106.099	49.7396	-155.839	-56.3599	-106.71	49.5981	-156.308	-57.1117
								-93.79	-60.8317	17.1462	-77.9779	-43.6855	-103.963	49.8058	-153.769	-54.1575	-104.777	49.6139	-154.391	-55.1631
								-93.75	-61.3403	17.9584	-79.2987	-43.3819	-101.624	49.3773	-151.001	-52.2462	-101.013	49.5115	-150.525	-51.5017
								-93.71	-62.6628	19.0749	-81.7377	-43.5878	-102.437	50.8631	-153.3	-51.5743	-101.522	51.0748	-152.597	-50.447
								-93.67	-61.849	19.4737	-81.3227	-42.3752	-102.336	50.8221	-153.158	-51.5135	-101.42	51.0402	-152.46	-50.3798
								-93.63	-64.3921	19.3567	-83.7488	-45.0353	-99.3856	50.35	-149.736	-49.0356	-99.4873	50.3264	-149.814	-49.1609
								-93.59	-65.4093	19.0604	-84.4698	-46.3489	-100.81	51.0115	-151.821	-49.7982	-102.234	50.6787	-152.913	-51.5552
								-93.55	-62.0524	17.7546	-79.807	-44.2978	-102.946	51.1938	-154.14	-51.7521	-104.472	50.8345	-155.306	-53.6374
								-93.51	-62.6628	19.0743	-81.737	-43.5885	-104.065	51.7902	-155.855	-52.2747	-105.286	51.5147	-156.8	-53.7709
								-93.47	-63.3748	20.9381	-84.3129	-42.4368	-105.591	53.2528	-158.844	-52.338	-106.201	53.1191	-159.32	-53.0821
								-93.43	-61.9507	20.0927	-82.0434	-41.858	-107.524	52.699	-160.223	-54.8246	-108.948	52.377	-161.325	-56.5708
								-93.39	-63.3748	19.6734	-83.0482	-43.7014	-106.913	53.8581	-160.771	-53.0551	-107.727	53.6718	-161.399	-54.0553
								-93.35	-66.0197	19.2523	-85.272	-46.7674	-104.065	54.2499	-158.315	-49.8151	-103.149	54.4539	-157.603	-48.6955
								-93.31	-63.2731	19.4782	-82.7513	-43.7949	-104.167	53.3974	-157.564	-50.7693	-102.437	53.7903	-156.228	-48.6471
								-93.27	-62.561	20.1698	-82.7308	-42.3912	-104.268	54.8145	-159.083	-49.4539	-103.862	54.9028	-158.764	-48.9587
								-93.23	-65.0024	20.7123	-85.7147	-44.2902	-103.658	56.0132	-159.671	-47.6449	-104.268	55.8876	-160.156	-48.3808
								-93.19	-63.8835	19.4041	-83.2876	-44.4794	-104.167	54.3413	-158.508	-49.8253	-105.184	54.1318	-159.316	-51.0521
								-93.15	-65.5111	17.896	-83.4071	-47.6151	-107.524	55.5023	-163.026	-52.0213	-107.422	55.5248	-162.947	-51.8971
								-93.11	-63.7817	18.5067	-82.2884	-45.2751	-106.099	55.325	-161.424	-50.7744	-106.201	55.3032	-161.504	-50.898
								-93.07	-61.1369	18.7179	-79.8548	-42.4189	-106.913	54.9503	-161.863	-51.963	-106.811	54.9721	-161.784	-51.8394
								-93.03	-63.0697	19.4437	-82.5134	-43.6259	-109.965	56.1279	-166.093	-53.8371	-109.863	56.1508	-166.014	-53.7125
								-92.99	-63.9852	19.1151	-83.1003	-44.8701	-106.201	55.2634	-161.465	-50.9378	-106.913	55.0994	-162.013	-51.8138
								-92.95	-66.1214	19.0202	-85.1416	-47.1012	-104.065	56.3029	-160.368	-47.762	-104.472	56.2103	-160.682	-48.2615
								-92.91	-66.5283	19.9925	-86.5208	-46.5359	-103.658	57.1359	-160.794	-46.5222	-103.556	57.1583	-160.715	-46.398
								-92.87	-63.8835	20.7595	-84.643	-43.1239	-100.301	55.6817	-155.983	-44.6194	-100.301	55.6817	-155.983	-44.6194
								-92.83	-64.1886	20.8733	-85.062	-43.3153	-103.353	57.0674	-160.42	-46.2854	-104.574	56.8232	-161.397	-47.7504
								-92.79	-65.918	20.0941	-86.012	-45.8239	-104.268	57.3378	-161.606	-46.9305	-106.303	56.9314	-163.234	-49.3715
								-92.75	-67.0369	20.649	-87.686	-46.3879	-102.844	57.1583	-160.003	-45.6859	-104.981	56.7336	-161.714	-48.2469
								-92.71	-66.4266	20.7684	-87.195	-45.6582	-104.879	58.8676	-163.746	-46.0111	-106.099	58.6144	-164.714	-47.4851
								-92.67	-61.9507	20.7644	-82.7151	-41.1863	-106.099	59.0122	-165.112	-47.0873	-106.201	58.9912	-165.192	-47.2099
								-92.63	-62.6628	20.2833	-82.9461	-42.3794	-106.608	57.7875	-164.395	-48.8206	-105.998	57.9139	-163.912	-48.0838
								-92.59	-65.7145	19.6255	-85.3401	-46.089	-107.93	58.1426	-166.073	-49.7879	-106.71	58.3903	-165.1	-48.3195
								-92.55	-64.6973	19.0315	-83.7288	-45.6658	-107.117	57.8277	-164.944	-49.289	-107.829	57.6823	-165.511	-50.1465
								-92.51	-62.6628	19.2247	-81.8875	-43.438	-105.184	57.0644	-162.248	-48.1195	-106.201	56.8635	-163.065	-49.3377
								-92.47	-62.1541	19.7923	-81.9465	-42.3618	-110.27	59.3417	-169.612	-50.9285	-109.965	59.4044	-169.369	-50.5606
								-92.43	-61.2386	19.2015	-80.4401	-42.0371	-112.915	59.6975	-172.613	-53.2176	-111.491	60.0049	-171.496	-51.486
								-92.39	-62.0524	18.633	-80.6854	-43.4194	-113.22	59.5562	-172.776	-53.664	-112.203	59.7761	-171.979	-52.4268
								-92.35	-62.9679	18.5373	-81.5052	-44.4306	-114.95	59.809	-174.758	-55.1406	-114.339	59.9481	-174.287	-54.3911
								-92.31	-62.0524	19.1743	-81.2267	-42.8781	-110.575	59.4658	-170.041	-51.1096	-110.27	59.5355	-169.806	-50.7346
								-92.27	-61.6455	19.6258	-81.2713	-42.0198	-106.405	59.8111	-166.216	-46.5936	-106.811	59.7199	-166.531	-47.0916
								-92.23	-63.1714	19.417	-82.5883	-43.7544	-106.303	59.8546	-166.157	-46.4483	-105.184	60.1023	-165.286	-45.0817
								-92.19	-64.0869	18.3126	-82.3995	-45.7743	-104.879	59.6164	-164.495	-45.2624	-103.658	59.8728	-163.531	-43.7852
								-92.15	-65.4093	18.4937	-83.903	-46.9156	-106.405	59.602	-166.007	-46.8026	-104.981	59.879	-164.859	-45.1015
								-92.11	-66.9352	18.9207	-85.8559	-48.0145	-105.692	57.8102	-163.503	-47.8823	-105.286	57.8882	-163.174	-47.3975
								-92.07	-64.1886	19.1125	-83.3011	-45.0761	-103.658	58.8563	-162.514	-44.8018	-103.455	58.8949	-162.35	-44.5597
								-92.03	-63.68	19.3983	-83.0784	-44.2817	-102.234	58.556	-160.79	-43.6779	-101.42	58.7065	-160.127	-42.7136
								-91.99	-63.68	19.3919	-83.072	-44.2881	-99.7925	57.1529	-156.945	-42.6396	-98.6735	57.3535	-156.027	-41.32
								-91.95	-63.2731	18.8127	-82.0859	-44.4604	-101.013	55.6451	-156.658	-45.3681	-100.403	55.7628	-156.166	-44.64
								-91.91	-64.0869	19.3119	-83.3989	-44.775	-103.862	55.2107	-159.072	-48.6508	-103.862	55.2107	-159.072	-48.6508
								-91.87	-64.4938	20.4631	-84.9569	-44.0307	-101.115	55.1486	-156.263	-45.9663	-102.234	54.9201	-157.154	-47.3138
								-91.83	-64.2904	19.4297	-83.7201	-44.8607	-99.4873	55.1973	-154.685	-44.29	-101.115	54.8712	-155.986	-46.2437
								-91.79	-64.799	19.2478	-84.0468	-45.5512	-103.353	55.3984	-158.751	-47.9544	-103.963	55.2748	-159.238	-48.6884
								-91.75	-65.6128	19.2564	-84.8692	-46.3564	-107.625	55.7107	-163.336	-51.9146	-107.625	55.7107	-163.336	-51.9146
								-91.71	-63.0697	18.7909	-81.8606	-44.2787	-107.727	54.6076	-162.335	-53.1195	-108.032	54.5392	-162.571	-53.4931
								-91.67	-61.0352	18.6798	-79.715	-42.3553	-104.167	53.3627	-157.529	-50.804	-104.574	53.2742	-157.848	-51.2994
								-91.63	-62.6628	19.5253	-82.1881	-43.1374	-99.1821	54.7275	-153.91	-44.4546	-99.4873	54.6661	-154.153	-44.8212
								-91.59	-63.8835	19.7523	-83.6358	-44.1312	-100.403	55.0393	-155.442	-45.3635	-99.3856	55.239	-154.625	-44.1466
								-91.55	-62.561	19.9693	-82.5304	-42.5917	-100.098	53.3004	-153.398	-46.7973	-99.1821	53.4882	-152.67	-45.6939
								-91.51	-60.1196	20.0134	-80.133	-40.1062	-101.725	52.9394	-154.665	-48.7859	-101.217	53.048	-154.265	-48.1686
								-91.47	-58.6955	19.1118	-77.8073	-39.5836	-99.7925	53.2602	-153.053	-46.5322	-100.301	53.1524	-153.453	-47.1487
								-91.43	-60.3231	17.8207	-78.1438	-42.5023	-96.1304	52.9722	-149.103	-43.1581	-96.8424	52.8234	-149.666	-44.0191
								-91.39	-61.4421	17.2401	-78.6821	-44.202	-95.7235	51.7016	-147.425	-44.0219	-96.2321	51.5889	-147.821	-44.6432
								-91.35	-60.2214	17.662	-77.8834	-42.5593	-98.1649	52.9639	-151.129	-45.2009	-97.8597	53.028	-150.888	-44.8317
								-91.31	-62.4593	18.8061	-81.2654	-43.6532	-99.3856	53.1748	-152.56	-46.2108	-97.2494	53.6366	-150.886	-43.6128
								-91.27	-61.9507	18.3056	-80.2563	-43.6451	-96.1304	52.0903	-148.221	-44.0401	-93.7907	52.571	-146.362	-41.2197
								-91.23	-61.0352	17.4187	-78.4539	-43.6164	-96.0286	52.5816	-148.61	-43.447	-94.7062	52.8503	-147.557	-41.8559
								-91.19	-57.7799	17.7091	-75.489	-40.0709	-99.8942	52.7464	-152.641	-47.1478	-100.098	52.7027	-152.8	-47.3949
								-91.15	-60.0179	18.3868	-78.4047	-41.6311	-98.877	51.2417	-150.119	-47.6353	-99.4873	51.1099	-150.597	-48.3774
								-91.11	-61.849	18.583	-80.4319	-43.266	-97.6563	51.5194	-149.176	-46.1369	-98.5718	51.3254	-149.897	-47.2464
								-91.07	-61.4421	17.5258	-78.9679	-43.9162	-96.3338	51.9761	-148.31	-44.3577	-97.0459	51.8306	-148.876	-45.2153
								-91.03	-61.4421	17.959	-79.4011	-43.483	-93.2821	51.0801	-144.362	-42.2019	-94.2993	50.8788	-145.178	-43.4206
								-90.99	-62.561	18.687	-81.248	-43.8741	-96.3338	49.8685	-146.202	-46.4653	-96.9442	49.7468	-146.691	-47.1974
								-90.95	-59.611	18.1994	-77.8104	-41.4116	-97.4528	50.8429	-148.296	-46.6099	-97.9614	50.7395	-148.701	-47.222
								-90.91	-56.3558	17.5782	-73.934	-38.7776	-94.6045	50.8747	-145.479	-43.7298	-94.7062	50.8557	-145.562	-43.8505
								-90.87	-59.4076	18.5019	-77.9095	-40.9056	-92.57	49.3099	-141.88	-43.2601	-92.3665	49.3479	-141.714	-43.0187
								-90.83	-60.3231	18.3778	-78.7009	-41.9452	-93.3838	49.634	-143.018	-43.7498	-93.8924	49.5364	-143.429	-44.356
								-90.79	-60.9334	16.7459	-77.6793	-44.1875	-95.52	49.667	-145.187	-45.8531	-96.8424	49.3929	-146.235	-47.4495
								-90.75	-60.73	16.5079	-77.2379	-44.2221	-95.2148	49.2031	-144.418	-46.0118	-96.7407	48.8736	-145.614	-47.8672
								-90.71	-60.5265	17.0078	-77.5344	-43.5187	-92.1631	51.2485	-143.411	-40.9146	-92.6717	51.1491	-143.821	-41.5226
								-90.67	-59.3058	17.6027	-76.9085	-41.7031	-93.3838	52.0617	-145.446	-41.3221	-93.0786	52.1184	-145.197	-40.9602
								-90.63	-55.6437	17.1822	-72.8259	-38.4615	-93.3838	49.9428	-143.327	-43.441	-92.3665	50.1343	-142.501	-42.2323
								-90.59	-58.3903	17.7826	-76.1729	-40.6077	-93.4855	50.1312	-143.617	-43.3543	-92.3665	50.3508	-142.717	-42.0158
								-90.55	-60.0179	18.6337	-78.6516	-41.3842	-94.1976	50.7179	-144.916	-43.4797	-93.4855	50.8621	-144.348	-42.6234
								-90.51	-57.7799	17.8133	-75.5932	-39.9667	-92.4683	50.1558	-142.624	-42.3124	-92.57	50.1355	-142.706	-42.4345
								-90.47	-57.8817	17.9014	-75.7831	-39.9803	-90.332	50.0421	-140.374	-40.2899	-91.1458	49.8817	-141.028	-41.2641
								-90.43	-60.2214	17.3592	-77.5806	-42.8621	-91.5527	49.7517	-141.304	-41.801	-91.3493	49.789	-141.138	-41.5602
								-90.39	-60.5265	16.8221	-77.3486	-43.7044	-90.5355	48.7619	-139.297	-41.7736	-89.8234	48.8976	-138.721	-40.9258
								-90.35	-60.3231	17.4119	-77.735	-42.9112	-91.3493	49.8969	-141.246	-41.4524	-91.2476	49.9154	-141.163	-41.3322
								-90.31	-62.3576	18.8646	-81.2222	-43.4929	-89.4165	49.156	-138.572	-40.2605	-89.62	49.1203	-138.74	-40.4996
								-90.27	-61.3403	18.8313	-80.1716	-42.5091	-88.8062	47.2095	-136.016	-41.5967	-88.9079	47.1918	-136.1	-41.716
								-90.23	-59.5093	17.39	-76.8993	-42.1193	-90.1286	47.201	-137.33	-42.9275	-90.0269	47.2203	-137.247	-42.8066
								-90.19	-62.4593	18.4724	-80.9317	-43.9869	-88.501	47.1619	-135.663	-41.3391	-88.3993	47.181	-135.58	-41.2183
								-90.15	-62.6628	18.7128	-81.3756	-43.95	-88.7044	46.0683	-134.773	-42.6361	-88.9079	46.0244	-134.932	-42.8835
								-90.11	-58.8989	18.4838	-77.3828	-40.4151	-88.3993	47.4107	-135.81	-40.9885	-89.0096	47.278	-136.288	-41.7316
								-90.07	-60.4248	18.529	-78.9538	-41.8958	-87.7889	48.1274	-135.916	-39.6615	-87.5854	48.1675	-135.753	-39.418
								-90.03	-61.1369	17.943	-79.0798	-43.1939	-87.8906	46.7369	-134.627	-41.1537	-87.5854	46.7984	-134.384	-40.787
								-89.99	-59.3058	16.87	-76.1759	-42.4358	-90.8407	47.5877	-138.428	-43.253	-90.5355	47.6488	-138.184	-42.8867
								-89.95	-58.6955	17.7397	-76.4352	-40.9557	-91.9596	47.6998	-139.66	-44.2598	-91.9596	47.6998	-139.66	-44.2598
								-89.91	-59.611	19.1736	-78.7846	-40.4374	-91.2476	46.9484	-138.196	-44.2992	-91.9596	46.8101	-138.77	-45.1496
								-89.87	-59.4076	18.8114	-78.219	-40.5961	-91.451	48.122	-139.573	-43.329	-92.6717	47.8835	-140.555	-44.7882
								-89.83	-57.6782	17.4542	-75.1324	-40.2241	-90.332	47.8592	-138.191	-42.4728	-90.9424	47.7509	-138.693	-43.1915
								-89.79	-59.8145	17.7142	-77.5287	-42.1002	-87.4837	47.3536	-134.837	-40.1301	-87.2803	47.3883	-134.669	-39.8919
								-89.75	-58.7972	18.2185	-77.0157	-40.5787	-89.8234	47.5723	-137.396	-42.2511	-89.5182	47.6274	-137.146	-41.8908
								-89.71	-55.9489	18.407	-74.3559	-37.5418	-89.4165	47.1561	-136.573	-42.2604	-88.9079	47.2528	-136.161	-41.655
								-89.67	-59.9162	19.1638	-79.0799	-40.7524	-87.6872	47.0245	-134.712	-40.6627	-87.382	47.0822	-134.464	-40.2998
								-89.63	-60.6283	18.1578	-78.786	-42.4705	-91.0441	47.5462	-138.59	-43.4979	-90.6372	47.6243	-138.262	-43.0129
								-89.59	-59.5093	17.1499	-76.6591	-42.3594	-88.9079	46.7623	-135.67	-42.1456	-88.501	46.8369	-135.338	-41.664
								-89.55	-62.8662	17.9475	-80.8137	-44.9187	-87.4837	47.145	-134.629	-40.3388	-87.7889	47.0943	-134.883	-40.6946
								-89.51	-63.4766	18.364	-81.8406	-45.1125	-89.1113	48.1128	-137.224	-40.9985	-89.5182	48.0402	-137.558	-41.478
								-89.47	-58.5938	19.0413	-77.635	-39.5525	-89.62	47.3955	-137.016	-42.2244	-90.2303	47.288	-137.518	-42.9423
								-89.43	-60.4248	20.5493	-80.9741	-39.8755	-88.7044	47.8402	-136.545	-40.8642	-89.8234	47.6435	-137.467	-42.1799
								-89.39	-61.2386	19.7649	-81.0035	-41.4737	-88.8062	47.6376	-136.444	-41.1685	-90.332	47.37	-137.702	-42.962
								-89.35	-58.3903	18.4616	-76.8519	-39.9287	-89.5182	45.9731	-135.491	-43.5452	-90.8407	45.7257	-136.566	-45.1149
								-89.31	-60.8317	19.4623	-80.294	-41.3695	-89.7217	47.1903	-136.912	-42.5313	-90.4338	47.0445	-137.478	-43.3893
								-89.27	-62.8662	20.2829	-83.1491	-42.5833	-89.9251	47.5849	-137.51	-42.3402	-89.3148	47.7097	-137.024	-41.605
								-89.23	-62.3576	21.1487	-83.5063	-41.2089	-90.332	47.5602	-137.892	-42.7718	-90.4338	47.5386	-137.972	-42.8951
								-89.19	-62.561	20.8026	-83.3636	-41.7584	-90.5355	48.1509	-138.686	-42.3845	-91.9596	47.8739	-139.834	-44.0857
								-89.15	-61.849	20.2085	-82.0574	-41.6405	-87.7889	45.9838	-133.773	-41.8051	-89.1113	45.7395	-134.851	-43.3719
								-89.11	-61.3403	19.8145	-81.1548	-41.5258	-87.5854	45.4037	-132.989	-42.1818	-88.6027	45.2137	-133.816	-43.389
								-89.07	-64.3921	19.5381	-83.9302	-44.854	-85.9578	45.6635	-131.621	-40.2944	-87.8906	45.3008	-133.191	-42.5898
								-89.03	-61.5438	18.6422	-80.1859	-42.9016	-84.8389	45.3227	-130.162	-39.5161	-86.4665	45.0134	-131.48	-41.4531
								-88.99	-58.7972	17.9867	-76.7839	-40.8105	-88.7044	46.4126	-135.117	-42.2918	-90.0269	46.1513	-136.178	-43.8756
								-88.95	-58.8989	18.0708	-76.9697	-40.8282	-87.382	45.8941	-133.276	-41.4879	-88.6027	45.6494	-134.252	-42.9533
								-88.91	-57.9834	17.0717	-75.0551	-40.9117	-86.1613	45.1466	-131.308	-41.0147	-86.5682	45.0679	-131.636	-41.5003
								-88.87	-55.7454	15.6895	-71.4349	-40.056	-87.7889	45.5674	-133.356	-42.2215	-88.3993	45.4424	-133.842	-42.9568
								-88.83	-56.2541	14.9367	-71.1908	-41.3174	-86.263	45.0809	-131.344	-41.1821	-88.1958	44.7056	-132.901	-43.4902
								-88.79	-55.8472	15.2984	-71.1456	-40.5488	-87.1786	45.3549	-132.533	-41.8237	-88.8062	45.0288	-133.835	-43.7773
								-88.75	-56.4575	16.244	-72.7015	-40.2135	-89.8234	45.6996	-135.523	-44.1238	-91.8579	45.3131	-137.171	-46.5448
								-88.71	-55.9489	16.1627	-72.1116	-39.7862	-86.263	44.4864	-130.749	-41.7766	-87.7889	44.2046	-131.994	-43.5843
								-88.67	-56.0506	17.3369	-73.3875	-38.7138	-86.7716	44.4375	-131.209	-42.3342	-86.7716	44.4375	-131.209	-42.3342
								-88.63	-57.373	16.7745	-74.1475	-40.5986	-87.9923	45.3719	-133.364	-42.6205	-87.4837	45.4693	-132.953	-42.0145
								-88.59	-55.8472	16.6763	-72.5235	-39.1709	-88.3993	44.8192	-133.219	-43.5801	-87.4837	44.9998	-132.484	-42.4839
								-88.55	-54.423	17.0763	-71.4994	-37.3467	-90.0269	45.0963	-135.123	-44.9305	-90.1286	45.0765	-135.205	-45.0521
								-88.51	-56.2541	17.5384	-73.7925	-38.7157	-90.6372	45.8181	-136.455	-44.8192	-91.5527	45.6427	-137.195	-45.91
								-88.47	-56.2541	17.6372	-73.8913	-38.6168	-87.382	44.8416	-132.224	-42.5404	-87.382	44.8416	-132.224	-42.5404
								-88.43	-57.2713	16.151	-73.4223	-41.1203	-86.4665	45.2283	-131.695	-41.2382	-85.5509	45.3946	-130.946	-40.1564
								-88.39	-56.2541	15.5341	-71.7882	-40.7199	-88.3993	46.3542	-134.753	-42.0451	-88.501	46.335	-134.836	-42.166
								-88.35	-55.0334	16.4655	-71.4988	-38.5679	-88.8062	47.5003	-136.306	-41.3059	-89.9251	47.2844	-137.209	-42.6408
								-88.31	-56.7627	17.9828	-74.7455	-38.7799	-89.1113	46.3423	-135.454	-42.7691	-90.0269	46.1653	-136.192	-43.8616
								-88.27	-58.6955	18.2395	-76.935	-40.456	-90.0269	48.5007	-138.528	-41.5262	-89.9251	48.5199	-138.445	-41.4053
								-88.23	-56.7627	16.5614	-73.3241	-40.2013	-90.332	50.1012	-140.433	-40.2309	-89.3148	50.2871	-139.602	-39.0277
								-88.19	-55.7454	15.7936	-71.539	-39.9519	-90.6372	50.5993	-141.237	-40.0379	-90.2303	50.6808	-140.911	-39.5495
								-88.15	-54.7282	15.7747	-70.5029	-38.9535	-90.6372	50.2777	-140.915	-40.3595	-91.5527	50.0711	-141.624	-41.4816
								-88.11	-53.9144	16.7557	-70.6701	-37.1587	-93.689	51.7912	-145.48	-41.8978	-95.1131	51.4758	-146.589	-43.6373
								-88.07	-54.6265	16.6957	-71.3221	-37.9308	-94.6045	51.9655	-146.57	-42.639	-96.5373	51.564	-148.101	-44.9732
								-88.03	-56.661	15.9156	-72.5765	-40.7454	-90.332	51.0594	-141.391	-39.2727	-90.4338	51.0388	-141.472	-39.395
								-87.99	-55.6437	16.3086	-71.9523	-39.3351	-89.9251	51.6589	-141.584	-38.2662	-89.0096	51.8383	-140.848	-37.1713
								-87.95	-55.1351	18.0184	-73.1535	-37.1167	-92.4683	51.8968	-144.365	-40.5714	-92.4683	51.8968	-144.365	-40.5714
								-87.91	-56.5592	18.9633	-75.5225	-37.596	-91.6545	52.2207	-143.875	-39.4338	-92.9769	51.9642	-144.941	-41.0127
								-87.87	-57.2713	18.0203	-75.2916	-39.251	-92.3665	50.2444	-142.611	-42.1222	-94.0959	49.9145	-144.01	-44.1813
								-87.83	-54.6265	16.577	-71.2034	-38.0495	-90.0269	50.8282	-140.855	-39.1986	-91.0441	50.6414	-141.685	-40.4027
								-87.79	-53.5075	16.3681	-69.8756	-37.1394	-89.0096	51.1714	-140.181	-37.8382	-88.8062	51.2082	-140.014	-37.598
								-87.75	-55.2368	17.1223	-72.3591	-38.1145	-92.9769	51.2081	-144.185	-41.7688	-92.8752	51.2277	-144.103	-41.6474
								-87.71	-56.4575	17.1267	-73.5842	-39.3308	-91.7562	50.2058	-141.962	-41.5504	-92.4683	50.0594	-142.528	-42.4088
								-87.67	-56.3558	16.755	-73.1108	-39.6008	-90.6372	50.5647	-141.202	-40.0725	-91.451	50.399	-141.85	-41.052
								-87.63	-57.2713	17.1141	-74.3854	-40.1572	-88.6027	51.1297	-139.732	-37.473	-90.332	50.8063	-141.138	-39.5257
								-87.59	-56.9661	16.7327	-73.6989	-40.2334	-85.2458	50.0572	-135.303	-35.1886	-86.4665	49.8434	-136.31	-36.6231
								-87.55	-57.8817	15.238	-73.1196	-42.6437	-85.6527	48.3183	-133.971	-37.3344	-87.8906	47.8629	-135.754	-40.0277
								-87.51	-54.9316	14.5164	-69.4481	-40.4152	-89.3148	49.7152	-139.03	-39.5996	-91.451	49.2748	-140.726	-42.1762
								-87.47	-56.4575	16.2601	-72.7176	-40.1974	-89.7217	50.5726	-140.294	-39.1491	-91.0441	50.3147	-141.359	-40.7294
								-87.43	-54.5247	16.8466	-71.3714	-37.6781	-89.5182	49.1037	-138.622	-40.4145	-90.6372	48.8832	-139.52	-41.754
								-87.39	-54.3213	16.8925	-71.2138	-37.4288	-88.9079	48.5431	-137.451	-40.3647	-90.1286	48.3011	-138.43	-41.8275
								-87.35	-54.0161	15.5839	-69.6	-38.4322	-93.1803	49.8065	-142.987	-43.3738	-93.0786	49.8272	-142.906	-43.2514
								-87.31	-54.6265	15.1704	-69.7969	-39.456	-92.9769	49.6702	-142.647	-43.3067	-91.7562	49.9166	-141.673	-41.8396
								-87.27	-55.1351	15.9703	-71.1054	-39.1648	-89.8234	49.5412	-139.365	-40.2822	-89.1113	49.678	-138.789	-39.4333
								-87.23	-55.1351	15.672	-70.8071	-39.4631	-89.7217	50.5971	-140.319	-39.1246	-89.7217	50.5971	-140.319	-39.1246
								-87.19	-56.8644	15.2168	-72.0812	-41.6477	-90.0269	51.2729	-141.3	-38.754	-90.1286	51.2537	-141.382	-38.8749
								-87.15	-56.3558	16.48	-72.8358	-39.8758	-91.6545	50.1387	-141.793	-41.5158	-90.5355	50.3663	-140.902	-40.1692
								-87.11	-55.9489	18.1721	-74.121	-37.7768	-92.4683	50.6007	-143.069	-41.8675	-91.3493	50.8568	-142.206	-40.4925
								-87.07	-56.661	17.7383	-74.3993	-38.9226	-91.9596	51.6916	-143.651	-40.2681	-92.0614	51.6699	-143.731	-40.3915
								-87.03	-58.5938	16.0489	-74.6426	-42.5449	-92.7734	51.375	-144.149	-41.3984	-92.9769	51.3314	-144.308	-41.6455
								-86.99	-58.7972	15.8007	-74.5979	-42.9965	-91.451	50.2685	-141.72	-41.1825	-92.57	50.0309	-142.601	-42.5391
								-86.95	-55.3385	15.803	-71.1416	-39.5355	-93.4855	51.5009	-144.986	-41.9846	-93.3838	51.5201	-144.904	-41.8637
								-86.91	-55.7454	16.3886	-72.134	-39.3569	-93.8924	52.2264	-146.119	-41.666	-93.3838	52.3237	-145.708	-41.0601
								-86.87	-57.2713	15.9794	-73.2507	-41.2919	-90.7389	52.2162	-142.955	-38.5227	-90.1286	52.3262	-142.455	-37.8024
								-86.83	-59.4076	16.8695	-76.277	-42.5381	-94.0959	52.792	-146.888	-41.3038	-93.689	52.8718	-146.561	-40.8172
								-86.79	-57.9834	17.0447	-75.0281	-40.9387	-95.9269	52.5896	-148.517	-43.3373	-96.4355	52.489	-148.925	-43.9465
								-86.75	-53.9144	15.8124	-69.7268	-38.1019	-94.7062	51.4797	-146.186	-43.2265	-95.6217	51.3004	-146.922	-44.3213
								-86.71	-52.4902	14.5182	-67.0084	-37.9721	-94.9097	52.5457	-147.455	-42.3639	-96.5373	52.205	-148.742	-44.3323
								-86.67	-54.2196	15.1292	-69.3487	-39.0904	-94.5028	53.9999	-148.503	-40.5028	-96.2321	53.6322	-149.864	-42.5999
								-86.63	-56.2541	16.2078	-72.4619	-40.0463	-93.7907	54.5434	-148.334	-39.2473	-95.1131	54.2697	-149.383	-40.8434
								-86.59	-54.423	16.0213	-70.4443	-38.4017	-95.0114	53.3259	-148.337	-41.6855	-95.2148	53.2864	-148.501	-41.9284
								-86.55	-51.7782	16.1641	-67.9422	-35.6141	-94.7062	53.7801	-148.486	-40.9261	-94.401	53.8399	-148.241	-40.5611
								-86.51	-53.4058	15.818	-69.2238	-37.5878	-93.7907	53.0219	-146.813	-40.7688	-92.4683	53.2773	-145.745	-39.191
								-86.47	-55.542	15.1009	-70.6429	-40.4411	-95.6217	51.2615	-146.883	-44.3603	-93.3838	51.7274	-145.111	-41.6564
								-86.43	-57.5765	15.1663	-72.7428	-42.4102	-96.4355	52.1039	-148.54	-44.3316	-94.1976	52.5901	-146.788	-41.6075
								-86.39	-58.7972	15.9711	-74.7683	-42.8261	-93.4855	52.7636	-146.249	-40.7219	-92.7734	52.9167	-145.69	-39.8567
								-86.35	-58.8989	16.7194	-75.6184	-42.1795	-89.3148	51.3977	-140.712	-37.9171	-90.1286	51.2409	-141.369	-38.8877
								-86.31	-56.2541	17.0283	-73.2823	-39.2258	-90.8407	52.2758	-143.117	-38.5649	-91.451	52.1583	-143.609	-39.2927
								-86.27	-53.9144	16.4717	-70.3861	-37.4427	-93.7907	52.957	-146.748	-40.8337	-93.1803	53.0738	-146.254	-40.1065
								-86.23	-55.7454	16.7097	-72.4552	-39.0357	-93.4855	52.0699	-145.555	-41.4156	-92.57	52.2412	-144.811	-40.3288
								-86.19	-58.2886	17.1455	-75.4341	-41.1431	-93.1803	53.3292	-146.51	-39.8511	-92.9769	53.3662	-146.343	-39.6107
								-86.15	-56.7627	17.3973	-74.16	-39.3654	-95.1131	53.7884	-148.902	-41.3247	-94.9097	53.8252	-148.735	-41.0845
								-86.11	-55.6437	17.3519	-72.9956	-38.2918	-93.7907	52.3843	-146.175	-41.4064	-93.4855	52.4397	-145.925	-41.0458
								-86.07	-55.4403	16.7548	-72.1951	-38.6855	-93.9941	53.2363	-147.23	-40.7579	-93.9941	53.2363	-147.23	-40.7579
								-86.03	-55.0334	16.7162	-71.7496	-38.3171	-93.4855	54.1017	-147.587	-39.3838	-92.8752	54.2209	-147.096	-38.6542
								-85.99	-53.8127	16.0778	-69.8905	-37.7349	-92.3665	53.2817	-145.648	-39.0849	-91.7562	53.4071	-145.163	-38.349
								-85.95	-55.7454	15.6982	-71.4436	-40.0473	-93.4855	53.8558	-147.341	-39.6297	-93.7907	53.7936	-147.584	-39.9971
								-85.91	-56.9661	15.7771	-72.7432	-41.1891	-95.4183	53.8653	-149.284	-41.553	-95.8252	53.7761	-149.601	-42.0491
								-85.87	-55.2368	15.5024	-70.7392	-39.7344	-93.8924	53.2298	-147.122	-40.6626	-94.7062	53.0607	-147.767	-41.6455
								-85.83	-55.9489	15.63	-71.5789	-40.3189	-93.2821	53.5093	-146.791	-39.7728	-93.8924	53.3862	-147.279	-40.5063
								-85.79	-52.8971	16.1727	-69.0699	-36.7244	-93.1803	53.6049	-146.785	-39.5755	-93.689	53.501	-147.19	-40.188
								-85.75	-49.9471	15.728	-65.6751	-34.2191	-90.6372	51.9107	-142.548	-38.7265	-91.8579	51.6676	-143.525	-40.1904
								-85.71	-52.2868	15.1965	-67.4833	-37.0902	-89.9251	52.2233	-142.149	-37.7018	-90.9424	52.0276	-142.97	-38.9148
								-85.67	-55.9489	15.4244	-71.3733	-40.5244	-90.9424	52.1977	-143.14	-38.7447	-91.9596	51.9931	-143.953	-39.9665
								-85.63	-54.423	15.7011	-70.1241	-38.7219	-91.1458	50.1707	-141.316	-40.9752	-91.8579	50.0207	-141.879	-41.8372
								-85.59	-54.5247	15.1761	-69.7008	-39.3486	-90.9424	50.4745	-141.417	-40.4679	-90.5355	50.5617	-141.097	-39.9738
								-85.55	-54.1178	16.6621	-70.7799	-37.4558	-90.332	50.8752	-141.207	-39.4569	-89.9251	50.9665	-140.892	-38.9586
								-85.51	-53.4058	17.1593	-70.565	-36.2465	-91.3493	49.2002	-140.549	-42.1491	-90.8407	49.3159	-140.156	-41.5248
								-85.47	-52.1851	16.0037	-68.1888	-36.1813	-89.9251	49.4311	-139.356	-40.494	-89.9251	49.4311	-139.356	-40.494
								-85.43	-53.8127	15.3856	-69.1982	-38.4271	-88.6027	49.5016	-138.104	-39.1011	-88.3993	49.5382	-137.938	-38.8611
								-85.39	-51.8799	15.3868	-67.2667	-36.4931	-88.2975	48.3833	-136.681	-39.9143	-88.7044	48.3062	-137.011	-40.3982
								-85.35	-50.0488	15.1067	-65.1555	-34.9422	-89.0096	49.2627	-138.272	-39.7469	-90.0269	49.0665	-139.093	-40.9603
								-85.31	-51.5747	15.9789	-67.5536	-35.5958	-87.4837	48.3514	-135.835	-39.1323	-88.3993	48.1718	-136.571	-40.2275
								-85.27	-50.7609	15.4275	-66.1884	-35.3334	-86.4665	46.1208	-132.587	-40.3456	-86.9751	46.0203	-132.995	-40.9548
								-85.23	-51.2695	15.0812	-66.3507	-36.1884	-87.0768	47.0194	-134.096	-40.0574	-87.0768	47.0194	-134.096	-40.0574
								-85.19	-51.2695	14.9239	-66.1934	-36.3456	-86.6699	46.6574	-133.327	-40.0126	-85.3475	46.9279	-132.275	-38.4196
								-85.15	-51.7782	16.0616	-67.8397	-35.7166	-85.8561	46.3054	-132.162	-39.5507	-84.2285	46.6403	-130.869	-37.5882
								-85.11	-54.423	16.9954	-71.4184	-37.4276	-87.382	48.1109	-135.493	-39.2711	-86.6699	48.2536	-134.923	-38.4164
								-85.07	-54.423	16.7844	-71.2074	-37.6386	-87.5854	48.1197	-135.705	-39.4657	-88.2975	47.9776	-136.275	-40.3199
								-85.03	-55.0334	16.4247	-71.4581	-38.6087	-87.9923	47.3431	-135.335	-40.6493	-88.3993	47.267	-135.666	-41.1323
								-84.99	-55.0334	16.4534	-71.4868	-38.58	-90.2303	49.0437	-139.274	-41.1866	-89.2131	49.2433	-138.456	-39.9698
								-84.95	-53.4058	16.337	-69.7428	-37.0687	-89.3148	48.4202	-137.735	-40.8946	-88.9079	48.494	-137.402	-40.4139
								-84.91	-52.2868	16.6576	-68.9444	-35.6292	-90.0269	49.2058	-139.233	-40.8211	-89.5182	49.2998	-138.818	-40.2184
								-84.87	-52.2868	15.854	-68.1408	-36.4328	-90.8407	50.0189	-140.86	-40.8218	-89.9251	50.2009	-140.126	-39.7243
								-84.83	-51.1678	14.4078	-65.5756	-36.76	-88.3993	48.4875	-136.887	-39.9117	-87.2803	48.7192	-135.999	-38.5611
								-84.79	-52.6937	15.1998	-67.8935	-37.4939	-87.2803	47.8777	-135.158	-39.4026	-86.0596	48.1322	-134.192	-37.9274
								-84.75	-53.4058	15.4824	-68.8881	-37.9234	-89.0096	47.9615	-136.971	-41.0481	-88.7044	48.0213	-136.726	-40.6831
								-84.71	-51.8799	15.5066	-67.3865	-36.3733	-87.2803	46.7597	-134.04	-40.5205	-87.2803	46.7597	-134.04	-40.5205
								-84.67	-55.0334	14.9018	-69.9351	-40.1316	-88.1958	46.765	-134.961	-41.4308	-87.4837	46.8957	-134.379	-40.5881
								-84.63	-54.9316	15.2368	-70.1684	-39.6948	-90.4338	46.1875	-136.621	-44.2463	-90.0269	46.269	-136.296	-43.7579
								-84.59	-50.9644	14.8	-65.7644	-36.1643	-87.7889	44.7804	-132.569	-43.0085	-87.8906	44.7612	-132.652	-43.1295
								-84.55	-49.8454	14.7394	-64.5848	-35.106	-87.2803	45.2201	-132.5	-42.0601	-86.6699	45.3378	-132.008	-41.3321
								-84.51	-51.2695	14.775	-66.0446	-36.4945	-85.5509	45.7502	-131.301	-39.8008	-84.7371	45.8987	-130.636	-38.8385
								-84.47	-51.9816	14.3447	-66.3263	-37.6369	-85.0423	45.1392	-130.182	-39.9031	-84.0251	45.3328	-129.358	-38.6923
								-84.43	-55.0334	15.0873	-70.1206	-39.9461	-87.0768	44.255	-131.332	-42.8219	-86.0596	44.4644	-130.524	-41.5951
								-84.39	-52.1851	14.4175	-66.6026	-37.7675	-88.1958	45.3147	-133.511	-42.8811	-87.0768	45.5555	-132.632	-41.5213
								-84.35	-50.4557	14.5145	-64.9702	-35.9413	-87.9923	46.0839	-134.076	-41.9085	-87.8906	46.1037	-133.994	-41.7869
								-84.31	-53.7109	15.4175	-69.1284	-38.2935	-87.2803	46.1715	-133.452	-41.1087	-87.0768	46.2085	-133.285	-40.8683
								-84.27	-57.1696	16.6822	-73.8518	-40.4874	-89.5182	47.8459	-137.364	-41.6723	-88.7044	47.9993	-136.704	-40.7051
								-84.23	-55.7454	15.9773	-71.7227	-39.7682	-88.501	48.6357	-137.137	-39.8652	-87.8906	48.7528	-136.643	-39.1378
								-84.19	-52.6937	15.1409	-67.8346	-37.5528	-88.9079	46.9118	-135.82	-41.996	-88.3993	47.0173	-135.417	-41.382
								-84.15	-51.3713	15.3565	-66.7277	-36.0148	-86.8734	46.1819	-133.055	-40.6915	-87.1786	46.1221	-133.301	-41.0564
								-84.11	-50.8626	15.23	-66.0926	-35.6326	-88.0941	47.1331	-135.227	-40.961	-88.8062	46.992	-135.798	-41.8142
								-84.07	-53.304	14.4011	-67.7051	-38.903	-89.2131	46.9308	-136.144	-42.2822	-89.62	46.8487	-136.469	-42.7712
								-84.03	-53.7109	14.5881	-68.2991	-39.1228	-85.4492	45.4827	-130.932	-39.9665	-85.8561	45.4015	-131.258	-40.4546
								-83.99	-50.6592	15.797	-66.4562	-34.8622	-83.313	46.0726	-129.386	-37.2403	-83.6182	46.0126	-129.631	-37.6056
								-83.95	-50.5575	16.0585	-66.6159	-34.499	-83.0078	46.7719	-129.78	-36.2359	-82.9061	46.7917	-129.698	-36.1144
								-83.91	-51.6764	16.3757	-68.0521	-35.3008	-82.2957	47.3027	-129.598	-34.9931	-81.8888	47.3798	-129.269	-34.509
								-83.87	-53.4058	15.9228	-69.3286	-37.4829	-85.6527	46.1851	-131.838	-39.4675	-85.144	46.2878	-131.432	-38.8563
								-83.83	-50.6592	15.2123	-65.8715	-35.4468	-88.2975	47.5849	-135.882	-40.7126	-88.7044	47.5013	-136.206	-41.2031
								-83.79	-49.4385	15.7505	-65.189	-33.6879	-86.6699	47.3396	-134.01	-39.3304	-85.7544	47.5228	-133.277	-38.2316
								-83.75	-48.8281	15.6715	-64.4996	-33.1566	-86.1613	46.5933	-132.755	-39.568	-84.2285	46.977	-131.206	-37.2515
								-83.71	-49.235	14.8209	-64.0559	-34.4141	-84.5337	46.4565	-130.99	-38.0772	-82.8044	46.8077	-129.612	-35.9967
								-83.67	-49.1333	14.5222	-63.6555	-34.6111	-86.7716	47.3407	-134.112	-39.4309	-84.9406	47.7154	-132.656	-37.2252
								-83.63	-52.4902	15.6414	-68.1316	-36.8489	-89.9251	47.768	-137.693	-42.1571	-88.2975	48.1079	-136.405	-40.1897
								-83.59	-52.9989	15.675	-68.6739	-37.3239	-87.7889	46.9168	-134.706	-40.8721	-86.7716	47.1175	-133.889	-39.6541
								-83.55	-52.4902	13.9698	-66.46	-38.5204	-86.1613	48.1978	-134.359	-37.9635	-85.3475	48.3511	-133.699	-36.9964
								-83.51	-49.5402	13.392	-62.9322	-36.1482	-89.62	49.1084	-138.728	-40.5115	-87.382	49.568	-136.95	-37.814
								-83.47	-51.5747	15.5056	-67.0803	-36.0691	-90.4338	48.8025	-139.236	-41.6312	-88.6027	49.1797	-137.782	-39.423
								-83.43	-52.0833	15.7416	-67.8249	-36.3417	-90.2303	47.2218	-137.452	-43.0085	-89.1113	47.448	-136.559	-41.6633
								-83.39	-53.1006	15.4038	-68.5044	-37.6968	-91.0441	48.9826	-140.027	-42.0615	-90.8407	49.0257	-139.866	-41.815
								-83.35	-51.0661	14.3068	-65.3729	-36.7593	-87.2803	50.0506	-137.331	-37.2297	-87.4837	50.0088	-137.493	-37.4749
								-83.31	-51.473	14.3976	-65.8706	-37.0754	-88.6027	48.4071	-137.01	-40.1956	-88.7044	48.3858	-137.09	-40.3186
								-83.27	-51.2695	15.4593	-66.7288	-35.8102	-89.2131	47.9998	-137.213	-41.2133	-90.2303	47.7846	-138.015	-42.4457
								-83.23	-51.2695	15.8001	-67.0697	-35.4694	-90.8407	49.4966	-140.337	-41.3441	-92.0614	49.2496	-141.311	-42.8118
								-83.19	-49.4385	16.2694	-65.7079	-33.169	-90.9424	50.1056	-141.048	-40.8368	-91.7562	49.9414	-141.698	-41.8147
								-83.15	-50.9644	16.7424	-67.7068	-34.2219	-87.5854	49.104	-136.689	-38.4815	-88.0941	49.0123	-137.106	-39.0818
								-83.11	-51.473	17.2091	-68.6821	-34.2639	-89.1113	49.3339	-138.445	-39.7775	-89.8234	49.1996	-139.023	-40.6238
								-83.07	-50.1506	16.1971	-66.3476	-33.9535	-91.0441	49.2922	-140.336	-41.7519	-91.3493	49.2317	-140.581	-42.1175
								-83.03	-51.473	15.4067	-66.8797	-36.0663	-89.9251	48.484	-138.409	-41.4411	-90.4338	48.3876	-138.821	-42.0462
								-82.99	-52.9989	15.2298	-68.2287	-37.7691	-90.8407	49.6284	-140.469	-41.2123	-90.8407	49.6284	-140.469	-41.2123
								-82.95	-51.7782	15.6702	-67.4484	-36.1079	-90.0269	50.1823	-140.209	-39.8445	-90.6372	50.0708	-140.708	-40.5664
								-82.91	-48.7264	15.0056	-63.732	-33.7208	-88.6027	49.2097	-137.812	-39.393	-89.0096	49.1325	-138.142	-39.8771
								-82.87	-50.1506	14.8249	-64.9755	-35.3257	-88.2975	48.8153	-137.113	-39.4822	-88.1958	48.8359	-137.032	-39.3599
								-82.83	-52.7954	15.4719	-68.2674	-37.3235	-85.8561	50.1001	-135.956	-35.756	-85.8561	50.1001	-135.956	-35.756
								-82.79	-51.7782	15.3241	-67.1022	-36.4541	-86.1613	50.038	-136.199	-36.1233	-86.6699	49.9336	-136.603	-36.7364
								-82.75	-50.354	14.9445	-65.2985	-35.4095	-85.2458	49.1057	-134.351	-36.14	-85.4492	49.0628	-134.512	-36.3864
								-82.71	-52.3885	15.421	-67.8095	-36.9675	-84.9406	49.4775	-134.418	-35.4631	-85.7544	49.3149	-135.069	-36.4395
								-82.67	-54.1178	15.4582	-69.5761	-38.6596	-86.7716	47.4419	-134.214	-39.3298	-87.0768	47.3783	-134.455	-39.6985
								-82.63	-52.4902	15.6667	-68.157	-36.8235	-88.501	46.8444	-135.345	-41.6566	-86.8734	47.1853	-134.059	-39.6881
								-82.59	-50.354	15.4149	-65.7689	-34.9392	-88.2975	47.5891	-135.887	-40.7085	-86.5682	47.9459	-134.514	-38.6223
								-82.55	-49.8454	15.5798	-65.4252	-34.2655	-85.5509	47.6698	-133.221	-37.8811	-84.432	47.8921	-132.324	-36.5399
								-82.51	-50.5575	15.6131	-66.1705	-34.9444	-83.8216	45.8015	-129.623	-38.0201	-83.1095	45.9327	-129.042	-37.1768
								-82.47	-50.9644	14.3735	-65.3379	-36.5908	-84.8389	46.8346	-131.673	-38.0043	-84.9406	46.8161	-131.757	-38.1245
								-82.43	-53.2023	14.3802	-67.5825	-38.8222	-85.4492	46.3066	-131.756	-39.1426	-85.4492	46.3066	-131.756	-39.1426
								-82.39	-54.1178	14.4458	-68.5637	-39.672	-84.432	44.7294	-129.161	-39.7025	-84.8389	44.6498	-129.489	-40.1891
								-82.35	-52.592	15.7997	-68.3916	-36.7923	-85.144	45.2409	-130.385	-39.9031	-86.1613	45.0392	-131.201	-41.1221
								-82.31	-49.6419	15.8501	-65.492	-33.7918	-84.3302	45.704	-130.034	-38.6262	-85.6527	45.4392	-131.092	-40.2135
								-82.27	-49.4385	14.9289	-64.3674	-34.5096	-83.313	43.5099	-126.823	-39.8031	-84.5337	43.2506	-127.784	-41.2831
								-82.23	-52.3885	14.4431	-66.8316	-37.9455	-83.313	44.1032	-127.416	-39.2098	-84.0251	43.9579	-127.983	-40.0671
								-82.19	-52.7954	14.5555	-67.3509	-38.2399	-82.194	45.5527	-127.747	-36.6413	-81.4819	45.6853	-127.167	-35.7966
								-82.15	-52.0833	15.2512	-67.3345	-36.8321	-82.8044	45.0227	-127.827	-37.7816	-80.8716	45.3651	-126.237	-35.5065
								-82.11	-49.4385	15.0812	-64.5196	-34.3573	-85.2458	44.297	-129.543	-40.9487	-83.7199	44.5984	-128.318	-39.1215
								-82.07	-49.7437	14.5239	-64.2676	-35.2197	-87.1786	44.7762	-131.955	-42.4023	-85.9578	45.0478	-131.006	-40.9101
								-82.03	-49.4385	14.254	-63.6925	-35.1844	-83.8216	43.6913	-127.513	-40.1303	-82.2957	44.0166	-126.312	-38.2792
								-81.99	-48.6247	15.0776	-63.7023	-33.5471	-82.194	44.2367	-126.431	-37.9573	-81.1768	44.4463	-125.623	-36.7305
								-81.95	-50.1506	14.5142	-64.6648	-35.6363	-82.0923	45.7565	-127.849	-36.3358	-81.7871	45.8189	-127.606	-35.9682
								-81.91	-51.473	13.8077	-65.2807	-37.6653	-83.2113	45.2637	-128.475	-37.9476	-83.6182	45.1839	-128.802	-38.4343
								-81.87	-51.5747	13.5096	-65.0843	-38.0652	-81.4819	44.1192	-125.601	-37.3627	-82.4992	43.9265	-126.426	-38.5727
								-81.83	-51.0661	13.0703	-64.1364	-37.9958	-82.4992	44.3645	-126.864	-38.1347	-84.7371	43.894	-128.631	-40.8432
								-81.79	-48.0143	12.5883	-60.6026	-35.426	-80.363	43.5518	-123.915	-36.8111	-82.7026	43.0433	-125.746	-39.6593
								-81.75	-46.4884	13.3957	-59.8842	-33.0927	-79.9561	44.1598	-124.116	-35.7962	-81.7871	43.7862	-125.573	-38.0009
								-81.71	-48.116	15.354	-63.4701	-32.762	-82.8044	45.2137	-128.018	-37.5906	-83.4147	45.0831	-128.498	-38.3316
								-81.67	-50.2523	14.7932	-65.0455	-35.459	-83.2113	43.9887	-127.2	-39.2226	-83.8216	43.8618	-127.683	-39.9598
								-81.63	-49.4385	13.7738	-63.2122	-35.6647	-82.8044	44.5804	-127.385	-38.224	-82.2957	44.6899	-126.986	-37.6058
								-81.59	-50.2523	13.7924	-64.0447	-36.4599	-83.1095	45.0932	-128.203	-38.0163	-82.3975	45.2531	-127.65	-37.1444
								-81.55	-50.354	14.1874	-64.5414	-36.1666	-83.4147	44.0502	-127.465	-39.3645	-81.5837	44.4451	-126.029	-37.1386
								-81.51	-48.116	13.8541	-61.9702	-34.2619	-83.313	44.6416	-127.955	-38.6714	-80.8716	45.1626	-126.034	-35.7089
								-81.47	-50.2523	14.4364	-64.6887	-35.8159	-84.432	45.1604	-129.592	-39.2715	-82.9061	45.4547	-128.361	-37.4514
								-81.43	-50.2523	14.2494	-64.5017	-36.0029	-82.0923	44.0155	-126.108	-38.0767	-81.4819	44.1254	-125.607	-37.3565
								-81.39	-48.6247	13.165	-61.7897	-35.4597	-80.363	44.7802	-125.143	-35.5828	-81.4819	44.5751	-126.057	-36.9068
								-81.35	-50.354	14.2434	-64.5974	-36.1107	-80.6681	45.2008	-125.869	-35.4674	-81.4819	45.0536	-126.536	-36.4283
								-81.31	-50.8626	14.2972	-65.1599	-36.5654	-81.9906	43.0205	-125.011	-38.97	-82.4992	42.9219	-125.421	-39.5773
								-81.27	-48.3195	13.9862	-62.3057	-34.3333	-84.0251	43.7424	-127.767	-40.2826	-83.1095	43.9321	-127.042	-39.1774
								-81.23	-49.7437	14.7193	-64.4629	-35.0244	-81.6854	44.08	-125.765	-37.6054	-81.3802	44.1367	-125.517	-37.2435
								-81.19	-48.6247	15.217	-63.8416	-33.4077	-79.3457	43.3069	-122.653	-36.0388	-79.4474	43.2869	-122.734	-36.1605
								-81.15	-49.0316	15.1589	-64.1905	-33.8727	-79.7526	44.3475	-124.1	-35.4051	-79.4474	44.4087	-123.856	-35.0388
								-81.11	-50.9644	16.0224	-66.9867	-34.942	-78.7354	43.6476	-122.383	-35.0877	-77.5146	43.8893	-121.404	-33.6253
								-81.07	-52.6937	16.1297	-68.8233	-36.564	-82.0923	43.3612	-125.454	-38.731	-80.7699	43.6356	-124.405	-37.1343
								-81.03	-53.1006	15.2905	-68.3911	-37.8101	-83.8216	44.0654	-127.887	-39.7562	-82.3975	44.3531	-126.751	-38.0443
								-80.99	-51.5747	15.3979	-66.9726	-36.1768	-80.7699	42.9064	-123.676	-37.8635	-79.8543	43.0704	-122.925	-36.784
								-80.95	-49.7437	15.6205	-65.3642	-34.1231	-80.8716	43.9438	-124.815	-36.9278	-82.2957	43.6634	-125.959	-38.6324
								-80.91	-51.1678	14.6165	-65.7843	-36.5513	-80.363	45.5061	-125.869	-34.8568	-81.9906	45.1775	-127.168	-36.8131
								-80.87	-50.7609	14.6165	-65.3774	-36.1444	-78.7354	45.582	-124.317	-33.1534	-79.6509	45.402	-125.053	-34.2488
								-80.83	-51.473	15.3292	-66.8021	-36.1438	-81.5837	46.984	-128.568	-34.5996	-82.2957	46.8381	-129.134	-35.4576
								-80.79	-50.7609	15.5222	-66.2831	-35.2388	-80.363	47.2678	-127.631	-33.0951	-81.7871	46.9659	-128.753	-34.8212
								-80.75	-50.2523	15.4446	-65.6968	-34.8077	-79.4474	45.7271	-125.174	-33.7203	-80.363	45.5448	-125.908	-34.8181
								-80.71	-53.304	16.3999	-69.704	-36.9041	-82.194	47.4885	-129.683	-34.7055	-83.2113	47.2907	-130.502	-35.9206
								-80.67	-56.3558	17.0576	-73.4134	-39.2982	-83.1095	48.0969	-131.207	-35.0126	-84.2285	47.8904	-132.119	-36.3381
								-80.63	-53.6092	16.3967	-70.0059	-37.2125	-82.6009	48.3874	-130.988	-34.2135	-82.9061	48.3334	-131.239	-34.5727
								-80.59	-52.7954	15.4735	-68.269	-37.3219	-85.3475	49.3259	-134.673	-36.0216	-85.8561	49.2343	-135.09	-36.6218
								-80.55	-51.5747	16.6092	-68.1839	-34.9656	-86.5682	49.2922	-135.86	-37.276	-87.9923	49.0518	-137.044	-38.9406
								-80.51	-50.9644	16.2616	-67.226	-34.7028	-85.8561	48.0748	-133.931	-37.7813	-86.6699	47.9272	-134.597	-38.7427
								-80.47	-52.3885	15.3549	-67.7434	-37.0337	-88.3993	49.2894	-137.689	-39.1098	-88.3993	49.2894	-137.689	-39.1098
								-80.43	-51.8799	14.404	-66.2838	-37.4759	-88.0941	50.2454	-138.339	-37.8487	-86.6699	50.5323	-137.202	-36.1376
								-80.39	-50.7609	14.9699	-65.7308	-35.791	-84.7371	49.57	-134.307	-35.1671	-83.2113	49.87	-133.081	-33.3412
								-80.35	-51.3713	15.724	-67.0953	-35.6472	-84.1268	47.5598	-131.687	-36.567	-83.0078	47.7816	-130.789	-35.2262
								-80.31	-51.473	15.3502	-66.8232	-36.1228	-86.4665	48.2959	-134.762	-38.1706	-86.3647	48.3165	-134.681	-38.0483
								-80.27	-52.4902	15.3965	-67.8867	-37.0937	-84.5337	48.5104	-133.044	-36.0233	-86.0596	48.2129	-134.273	-37.8467
								-80.23	-53.304	15.7629	-69.0669	-37.5411	-83.6182	47.8395	-131.458	-35.7786	-85.5509	47.4379	-132.989	-38.113
								-80.19	-52.2868	16.9077	-69.1945	-35.3791	-83.5164	47.156	-130.672	-36.3605	-84.6354	46.9317	-131.567	-37.7037
								-80.15	-51.7782	15.9506	-67.7288	-35.8275	-85.4492	47.408	-132.857	-38.0412	-85.7544	47.3453	-133.1	-38.4091
								-80.11	-50.5575	15.1243	-65.6817	-35.4332	-85.5509	46.85	-132.401	-38.7009	-86.5682	46.6428	-133.211	-39.9254
								-80.07	-49.5402	13.7326	-63.2728	-35.8076	-82.3975	46.3578	-128.755	-36.0397	-83.6182	46.1355	-129.754	-37.4827
								-80.03	-49.235	13.2992	-62.5342	-35.9358	-82.3975	46.7427	-129.14	-35.6547	-83.7199	46.4949	-130.215	-37.225
								-79.99	-51.1678	15.0922	-66.26	-36.0756	-86.0596	47.5011	-133.561	-38.5584	-86.1613	47.4814	-133.643	-38.6799
								-79.95	-50.2523	15.5998	-65.852	-34.6525	-83.7199	47.2833	-131.003	-36.4366	-84.0251	47.2281	-131.253	-36.7969
								-79.91	-51.8799	14.8889	-66.7688	-36.991	-85.3475	45.1571	-130.505	-40.1904	-85.8561	45.0569	-130.913	-40.7992
								-79.87	-53.2023	14.3896	-67.592	-38.8127	-85.5509	44.6974	-130.248	-40.8535	-85.9578	44.6157	-130.573	-41.3422
								-79.83	-51.7782	14.3568	-66.135	-37.4213	-85.2458	46.9129	-132.159	-38.3329	-85.8561	46.7965	-132.653	-39.0596
								-79.79	-52.3885	15.5812	-67.9697	-36.8073	-85.9578	47.352	-133.31	-38.6058	-87.6872	46.9817	-134.669	-40.7055
								-79.75	-51.473	16.0037	-67.4767	-35.4693	-83.2113	46.5574	-129.769	-36.6539	-84.8389	46.2204	-131.059	-38.6184
								-79.71	-51.473	14.8385	-66.3115	-36.6345	-81.7871	46.0873	-127.874	-35.6998	-82.3975	45.9651	-128.363	-36.4324
								-79.67	-49.1333	13.7645	-62.8978	-35.3688	-81.2785	46.517	-127.796	-34.7615	-82.8044	46.208	-129.012	-36.5964
								-79.63	-50.9644	14.5837	-65.548	-36.3807	-79.6509	47.4535	-127.104	-32.1974	-81.5837	47.0862	-128.67	-34.4975
								-79.59	-52.0833	16.5244	-68.6077	-35.5589	-81.5837	46.1566	-127.74	-35.427	-81.4819	46.1776	-127.66	-35.3043
								-79.55	-50.2523	17.131	-67.3832	-33.1213	-84.0251	46.9304	-130.955	-37.0947	-84.6354	46.8109	-131.446	-37.8245
								-79.51	-47.404	14.5324	-61.9364	-32.8716	-83.2113	48.5434	-131.755	-34.6679	-82.7026	48.6398	-131.342	-34.0629
								-79.47	-47.0988	14.5151	-61.6139	-32.5837	-85.3475	48.31	-133.657	-37.0375	-84.432	48.4914	-132.923	-35.9405
								-79.43	-48.4212	14.4028	-62.824	-34.0184	-86.5682	48.1148	-134.683	-38.4534	-85.4492	48.351	-133.8	-37.0982
								-79.39	-48.3195	15.5908	-63.9103	-32.7287	-87.4837	49.4708	-136.954	-38.0129	-87.2803	49.514	-136.794	-37.7663
								-79.35	-49.5402	15.864	-65.4042	-33.6762	-89.1113	49.726	-138.837	-39.3853	-89.62	49.6123	-139.232	-40.0076
								-79.31	-49.8454	15.2601	-65.1055	-34.5852	-85.4492	50.1242	-135.573	-35.325	-85.4492	50.1242	-135.573	-35.325
								-79.27	-50.4557	14.9053	-65.361	-35.5504	-84.3302	49.0186	-133.349	-35.3116	-84.432	48.9959	-133.428	-35.4361
								-79.23	-50.8626	15.4783	-66.3409	-35.3843	-85.7544	49.7357	-135.49	-36.0187	-86.7716	49.5146	-136.286	-37.257
								-79.19	-49.8454	15.5527	-65.3981	-34.2927	-86.3647	50.4001	-136.765	-35.9646	-87.8906	50.0766	-137.967	-37.814
								-79.15	-48.0143	14.5273	-62.5416	-33.487	-88.501	50.0627	-138.564	-38.4383	-88.7044	50.019	-138.723	-38.6855
								-79.11	-48.0143	13.9286	-61.9429	-34.0858	-86.4665	50.3231	-136.79	-36.1433	-86.5682	50.3031	-136.871	-36.2651
								-79.07	-51.6764	13.9401	-65.6166	-37.7363	-89.5182	50.2461	-139.764	-39.2721	-89.2131	50.309	-139.522	-38.904
								-79.03	-50.9644	14.3493	-65.3137	-36.615	-92.0614	49.8077	-141.869	-42.2537	-91.6545	49.8919	-141.546	-41.7626
								-78.99	-51.2695	14.1377	-65.4072	-37.1318	-90.4338	48.8694	-139.303	-41.5643	-90.9424	48.7599	-139.702	-42.1825
								-78.95	-53.5075	15.1532	-68.6607	-38.3543	-88.9079	50.3961	-139.304	-38.5117	-91.6545	49.8179	-141.472	-41.8366
								-78.91	-53.4058	14.4708	-67.8766	-38.9349	-86.9751	52.1096	-139.085	-34.8655	-90.332	51.4229	-141.755	-38.9092
								-78.87	-47.3022	14.7083	-62.0105	-32.594	-84.5337	50.9987	-135.532	-33.535	-86.4665	50.6152	-137.082	-35.8513
								-78.83	-44.4539	14.659	-59.1129	-29.795	-86.6699	50.2941	-136.964	-36.3758	-87.5854	50.1177	-137.703	-37.4678
								-78.79	-50.5575	15.5685	-66.1259	-34.989	-86.6699	50.5116	-137.182	-36.1583	-87.4837	50.3567	-137.84	-37.127
								-78.75	-51.8799	15.6318	-67.5117	-36.2481	-88.2975	50.758	-139.056	-37.5395	-89.7217	50.4804	-140.202	-39.2413
								-78.71	-49.235	14.9618	-64.1969	-34.2732	-89.1113	49.8143	-138.926	-39.297	-90.1286	49.6149	-139.744	-40.5137
								-78.67	-47.8109	14.1312	-61.9421	-33.6796	-89.2131	51.0407	-140.254	-38.1723	-89.1113	51.0594	-140.171	-38.052
								-78.63	-48.6247	13.357	-61.9816	-35.2677	-88.1958	51.5046	-139.7	-36.6912	-88.1958	51.5046	-139.7	-36.6912
								-78.59	-48.5229	13.5408	-62.0637	-34.9822	-86.7716	50.2003	-136.972	-36.5713	-86.6699	50.222	-136.892	-36.448
								-78.55	-49.1333	13.5984	-62.7317	-35.5349	-86.4665	50.9017	-137.368	-35.5648	-87.1786	50.7602	-137.939	-36.4184
								-78.51	-50.4557	14.1207	-64.5764	-36.335	-86.6699	51.8243	-138.494	-34.8456	-87.5854	51.6423	-139.228	-35.9431
								-78.47	-50.354	14.3934	-64.7474	-35.9606	-88.1958	51.1349	-139.331	-37.0609	-87.7889	51.2156	-139.005	-36.5733
								-78.43	-48.2178	14.1087	-62.3264	-34.1091	-89.2131	50.6308	-139.844	-38.5822	-87.5854	50.9471	-138.532	-36.6384
								-78.39	-46.7936	13.712	-60.5056	-33.0816	-88.3993	51.2878	-139.687	-37.1115	-85.9578	51.7554	-137.713	-34.2025
								-78.35	-48.8281	14.4195	-63.2476	-34.4087	-88.0941	51.2498	-139.344	-36.8443	-86.8734	51.4858	-138.359	-35.3876
								-78.31	-49.5402	15.5525	-65.0927	-33.9877	-85.5509	50.5147	-136.066	-35.0362	-85.8561	50.4565	-136.313	-35.3996
								-78.27	-49.9471	15.9312	-65.8783	-34.0159	-83.5164	51.9259	-135.442	-31.5905	-85.0423	51.6397	-136.682	-33.4027
								-78.23	-48.3195	16.161	-64.4805	-32.1585	-81.8888	52.022	-133.911	-29.8669	-84.1268	51.6213	-135.748	-32.5055
								-78.19	-48.3195	15.273	-63.5925	-33.0465	-82.0923	50.1744	-132.267	-31.9179	-83.9233	49.8257	-133.749	-34.0976
								-78.15	-47.6074	14.4685	-62.0759	-33.139	-85.3475	49.9548	-135.302	-35.3927	-86.0596	49.8225	-135.882	-36.237
								-78.11	-46.4884	14.1205	-60.6089	-32.368	-86.3647	50.4072	-136.772	-35.9575	-87.1786	50.2628	-137.441	-36.9157
								-78.07	-49.0316	13.9917	-63.0233	-35.0399	-84.432	49.8334	-134.265	-34.5985	-85.144	49.7034	-134.847	-35.4406
								-78.03	-50.0488	13.9565	-64.0053	-36.0924	-85.3475	50.5582	-135.906	-34.7893	-84.9406	50.6333	-135.574	-34.3073
								-77.99	-48.3195	14.0782	-62.3977	-34.2413	-84.3302	50.7161	-135.046	-33.6141	-83.313	50.888	-134.201	-32.425
								-77.95	-46.7936	13.6458	-60.4394	-33.1479	-84.432	49.3537	-133.786	-35.0783	-82.9061	49.6231	-132.529	-33.283
								-77.91	-50.354	14.0166	-64.3706	-36.3374	-85.6527	49.4361	-135.089	-36.2165	-84.1268	49.7313	-133.858	-34.3955
								-77.87	-48.3195	14.8843	-63.2038	-33.4352	-84.3302	50.3749	-134.705	-33.9554	-83.0078	50.6261	-133.634	-32.3817
								-77.83	-47.6074	14.6349	-62.2423	-32.9726	-83.0078	49.6965	-132.704	-33.3113	-82.7026	49.7506	-132.453	-32.952
								-77.79	-47.7091	14.7695	-62.4787	-32.9396	-84.1268	48.2568	-132.383	-35.87	-84.2285	48.2384	-132.467	-35.9901
								-77.75	-47.404	14.4519	-61.8558	-32.9521	-83.2113	48.9591	-132.17	-34.2522	-83.2113	48.9591	-132.17	-34.2522
								-77.71	-47.2005	14.511	-61.7115	-32.6895	-81.1768	48.8635	-130.04	-32.3133	-80.5664	48.9678	-129.534	-31.5986
								-77.67	-47.8109	14.1637	-61.9746	-33.6471	-82.0923	48.8601	-130.952	-33.2322	-82.194	48.8428	-131.037	-33.3512
								-77.63	-48.9299	14.8734	-63.8033	-34.0564	-82.9061	50.0765	-132.983	-32.8296	-84.432	49.8095	-134.242	-34.6225
								-77.59	-49.4385	14.9762	-64.4147	-34.4623	-83.0078	50.0954	-133.103	-32.9124	-84.432	49.8548	-134.287	-34.5771
								-77.55	-48.116	14.0597	-62.1757	-34.0564	-84.5337	48.7359	-133.27	-35.7978	-84.9406	48.6596	-133.6	-36.281
								-77.51	-46.285	14.0092	-60.2942	-32.2758	-86.7716	49.4303	-136.202	-37.3414	-86.0596	49.5674	-135.627	-36.4922
								-77.47	-46.7936	13.1989	-59.9925	-33.5947	-84.0251	49.8067	-133.832	-34.2183	-82.3975	50.1262	-132.524	-32.2713
								-77.43	-47.0988	12.8062	-59.905	-34.2926	-82.4992	49.7341	-132.233	-32.7651	-81.6854	49.8867	-131.572	-31.7987
								-77.39	-45.0643	12.2845	-57.3488	-32.7798	-82.6009	50.6297	-133.231	-31.9712	-82.3975	50.668	-133.065	-31.7295
								-77.35	-47.8109	14.0024	-61.8132	-33.8085	-82.0923	50.139	-132.231	-31.9533	-83.0078	49.9676	-132.975	-33.0402
								-77.31	-49.235	15.5591	-64.7941	-33.6759	-84.7371	49.3526	-134.09	-35.3845	-84.9406	49.3143	-134.255	-35.6262
								-77.27	-45.7764	15.1739	-60.9503	-30.6025	-87.2803	50.6803	-137.96	-36.6	-86.9751	50.7414	-137.716	-36.2337
								-77.23	-49.6419	15.6768	-65.3187	-33.9651	-85.9578	51.1394	-137.097	-34.8184	-86.0596	51.1194	-137.179	-34.9402
								-77.19	-50.7609	15.4395	-66.2004	-35.3214	-84.8389	52.1535	-136.992	-32.6854	-85.9578	51.945	-137.903	-34.0128
								-77.15	-50.4557	13.8696	-64.3253	-36.5861	-85.4492	52.9491	-138.398	-32.5002	-86.263	52.8032	-139.066	-33.4599
								-77.11	-49.1333	13.9794	-63.1127	-35.1539	-83.8216	51.2493	-135.071	-32.5723	-83.313	51.3418	-134.655	-31.9711
								-77.07	-47.8109	14.7966	-62.6075	-33.0143	-84.432	51.68	-136.112	-32.7519	-84.5337	51.6608	-136.195	-32.8729
								-77.03	-49.235	15.1417	-64.3767	-34.0933	-87.6872	52.4769	-140.164	-35.2103	-87.1786	52.5865	-139.765	-34.592
								-76.99	-49.235	14.7756	-64.0106	-34.4594	-85.8561	51.7789	-137.635	-34.0772	-85.3475	51.8852	-137.233	-33.4622
								-76.95	-46.9971	13.8484	-60.8455	-33.1487	-83.313	51.507	-134.82	-31.806	-84.3302	51.3057	-135.636	-33.0245
								-76.91	-47.5057	12.7595	-60.2652	-34.7462	-81.8888	52.1419	-134.031	-29.7469	-83.8216	51.7957	-135.617	-32.0259
								-76.87	-45.7764	13.187	-58.9634	-32.5894	-80.7699	50.5266	-131.296	-30.2433	-81.8888	50.3268	-132.216	-31.562
								-76.83	-45.2677	15.5069	-60.7747	-29.7608	-82.4992	51.065	-133.564	-31.4341	-83.9233	50.8079	-134.731	-33.1154
								-76.79	-46.4884	14.7544	-61.2428	-31.7341	-84.432	50.7754	-135.207	-33.6566	-85.5509	50.5604	-136.111	-34.9905
								-76.75	-45.3695	12.8654	-58.2349	-32.5041	-83.9233	49.81	-133.733	-34.1133	-84.7371	49.6539	-134.391	-35.0833
								-76.71	-47.0988	13.0444	-60.1432	-34.0544	-82.8044	51.2108	-134.015	-31.5936	-83.4147	51.0926	-134.507	-32.3221
								-76.67	-48.6247	13.9935	-62.6182	-34.6312	-85.5509	50.7345	-136.285	-34.8165	-84.6354	50.919	-135.554	-33.7164
								-76.63	-45.6746	13.8066	-59.4812	-31.8681	-85.7544	49.3487	-135.103	-36.4057	-85.4492	49.4088	-134.858	-36.0404
								-76.59	-45.2677	13.6419	-58.9096	-31.6259	-86.1613	50.1808	-136.342	-35.9805	-86.4665	50.1236	-136.59	-36.3428
								-76.55	-48.0143	14.0236	-62.038	-33.9907	-87.2803	50.4275	-137.708	-36.8528	-87.382	50.4094	-137.791	-36.9726
								-76.51	-46.285	12.8545	-59.1395	-33.4304	-82.8044	49.7858	-132.59	-33.0186	-83.7199	49.6331	-133.353	-34.0868
								-76.47	-44.4539	13.2447	-57.6986	-31.2092	-80.363	49.936	-130.299	-30.427	-81.8888	49.6951	-131.584	-32.1937
								-76.43	-43.4367	13.2719	-56.7085	-30.1648	-84.5337	49.9949	-134.529	-34.5388	-85.3475	49.8553	-135.203	-35.4922
								-76.39	-47.6074	13.9003	-61.5077	-33.7071	-85.2458	49.5159	-134.762	-35.7298	-85.8561	49.4042	-135.26	-36.4519
								-76.35	-49.4385	14.2819	-63.7204	-35.1566	-82.7026	48.4436	-131.146	-34.2591	-83.2113	48.3507	-131.562	-34.8606
								-76.31	-47.8109	13.6776	-61.4884	-34.1333	-82.4992	49.546	-132.045	-32.9532	-82.9061	49.4742	-132.38	-33.4319
								-76.27	-46.4884	13.8908	-60.3793	-32.5976	-81.2785	49.7391	-131.018	-31.5394	-80.8716	49.8068	-130.678	-31.0648
								-76.23	-47.6074	13.6588	-61.2662	-33.9486	-80.7699	48.3442	-129.114	-32.4256	-80.363	48.414	-128.777	-31.9489
								-76.19	-47.8109	14.4622	-62.273	-33.3487	-83.0078	46.9127	-129.921	-36.0951	-81.8888	47.1323	-129.021	-34.7566
								-76.15	-50.0488	14.8254	-64.8742	-35.2234	-84.2285	48.094	-132.322	-36.1345	-83.0078	48.3474	-131.355	-34.6604
								-76.11	-48.6247	13.7816	-62.4062	-34.8431	-82.3975	49.3377	-131.735	-33.0598	-81.9906	49.4248	-131.415	-32.5657
								-76.07	-44.1488	12.9501	-57.0988	-31.1987	-78.9388	48.6892	-127.628	-30.2496	-79.4474	48.5906	-128.038	-30.8568
								-76.03	-46.9971	13.677	-60.674	-33.3201	-78.0233	48.0249	-126.048	-29.9984	-79.1423	47.8161	-126.958	-31.3262
								-75.99	-48.0143	14.6795	-62.6938	-33.3348	-81.075	48.991	-130.066	-32.0841	-81.5837	48.8898	-130.474	-32.6939
								-75.95	-48.3195	14.5399	-62.8594	-33.7796	-83.4147	48.8194	-132.234	-34.5953	-83.0078	48.899	-131.907	-34.1088
								-75.91	-44.3522	13.4247	-57.7769	-30.9276	-79.3457	48.1379	-127.484	-31.2078	-79.7526	48.0632	-127.816	-31.6894
								-75.87	-43.1315	13.1829	-56.3144	-29.9486	-78.125	48.2533	-126.378	-29.8717	-78.4302	48.2017	-126.632	-30.2284
								-75.83	-43.9453	13.3387	-57.284	-30.6067	-80.1595	48.6612	-128.821	-31.4983	-80.6681	48.5727	-129.241	-32.0954
								-75.79	-44.047	13.2906	-57.3376	-30.7565	-81.075	47.7211	-128.796	-33.3539	-82.0923	47.5369	-129.629	-34.5554
								-75.75	-44.7591	13.8355	-58.5946	-30.9236	-83.4147	45.8012	-129.216	-37.6135	-82.9061	45.897	-128.803	-37.0091
								-75.71	-45.166	13.5153	-58.6813	-31.6507	-81.3802	46.9036	-128.284	-34.4766	-81.1768	46.9413	-128.118	-34.2355
								-75.67	-43.7419	13.8328	-57.5747	-29.909	-78.0233	48.3868	-126.41	-29.6365	-78.4302	48.3126	-126.743	-30.1175
								-75.63	-42.5212	13.7626	-56.2838	-28.7585	-78.6336	47.8033	-126.437	-30.8304	-79.6509	47.6167	-127.268	-32.0341
								-75.59	-42.7246	14.7262	-57.4508	-27.9984	-78.8371	45.9973	-124.834	-32.8398	-79.7526	45.8356	-125.588	-33.917
								-75.55	-42.5212	13.974	-56.4951	-28.5472	-80.9733	46.9317	-127.905	-34.0416	-82.6009	46.6259	-129.227	-35.975
								-75.51	-42.6229	12.7205	-55.3434	-29.9023	-79.9561	47.8686	-127.825	-32.0875	-81.075	47.6558	-128.731	-33.4193
								-75.47	-43.335	12.7533	-56.0882	-30.5817	-75.887	47.7248	-123.612	-28.1622	-77.2095	47.4877	-124.697	-29.7217
								-75.43	-46.0815	13.0685	-59.1501	-33.013	-75.887	46.8816	-122.769	-29.0054	-77.2095	46.6403	-123.85	-30.5692
								-75.39	-44.5557	13.7168	-58.2725	-30.8388	-78.2267	47.1315	-125.358	-31.0952	-79.7526	46.8464	-126.599	-32.9062
								-75.35	-43.0298	13.5325	-56.5623	-29.4973	-79.6509	47.7238	-127.375	-31.9271	-80.6681	47.5326	-128.201	-33.1355
								-75.31	-46.4884	13.4401	-59.9286	-33.0483	-80.7699	46.8954	-127.665	-33.8744	-80.5664	46.931	-127.497	-33.6354
								-75.27	-47.8109	13.6038	-61.4147	-34.207	-80.1595	47.2247	-127.384	-32.9348	-79.6509	47.312	-126.963	-32.3389
								-75.23	-43.8436	12.9948	-56.8384	-30.8488	-81.3802	46.8975	-128.278	-34.4827	-81.1768	46.9352	-128.112	-34.2416
								-75.19	-40.5884	12.6886	-53.277	-27.8998	-84.432	46.8896	-131.322	-37.5424	-85.8561	46.5902	-132.446	-39.2659
								-75.15	-44.9626	13.2205	-58.1831	-31.742	-83.5164	45.0913	-128.608	-38.4252	-84.3302	44.9357	-129.266	-39.3945
								-75.11	-46.9971	13.5125	-60.5096	-33.4845	-82.2957	46.573	-128.869	-35.7227	-83.1095	46.4267	-129.536	-36.6828
								-75.07	-45.6746	12.9843	-58.6589	-32.6903	-81.1768	48.157	-129.334	-33.0198	-82.2957	47.9568	-130.253	-34.3389
								-75.03	-43.9453	13.4324	-57.3777	-30.513	-80.6681	47.2896	-127.958	-33.3786	-82.194	46.9817	-129.176	-35.2124
								-74.99	-44.3522	14.2564	-58.6086	-30.0959	-84.1268	46.4256	-130.552	-37.7012	-85.5509	46.0949	-131.646	-39.456
								-74.95	-43.6401	14.0803	-57.7204	-29.5599	-84.8389	46.5543	-131.393	-38.2846	-86.1613	46.26	-132.421	-39.9013
								-74.91	-42.1143	13.3582	-55.4725	-28.7561	-83.4147	46.6767	-130.091	-36.738	-84.432	46.4594	-130.891	-37.9726
								-74.87	-43.8436	13.4623	-57.3059	-30.3813	-80.363	45.9582	-126.321	-34.4047	-80.5664	45.9188	-126.485	-34.6476
								-74.83	-45.8781	14.2352	-60.1133	-31.6429	-79.8543	46.9874	-126.842	-32.8669	-79.3457	47.0837	-126.429	-32.2621
								-74.79	-46.285	13.972	-60.2569	-32.313	-80.4647	46.6817	-127.146	-33.783	-79.7526	46.8225	-126.575	-32.9301
								-74.75	-47.5057	13.5432	-61.0489	-33.9625	-79.6509	45.7063	-125.357	-33.9446	-78.7354	45.8972	-124.632	-32.8382
								-74.71	-49.235	14.5469	-63.7819	-34.6881	-80.0578	46.686	-126.744	-33.3718	-78.6336	46.9496	-125.583	-31.684
								-74.67	-47.7091	14.6674	-62.3766	-33.0417	-79.4474	47.4366	-126.884	-32.0108	-78.2267	47.6597	-125.886	-30.5671
								-74.63	-45.3695	13.2777	-58.6472	-32.0918	-79.0405	47.2403	-126.281	-31.8003	-79.5492	47.1371	-126.686	-32.4121
								-74.59	-46.285	13.1676	-59.4526	-33.1174	-80.2612	47.0981	-127.359	-33.1631	-80.8716	46.9682	-127.84	-33.9034
								-74.55	-48.4212	13.445	-61.8662	-34.9762	-81.3802	47.4027	-128.783	-33.9776	-82.2957	47.2052	-129.501	-35.0906
								-74.51	-47.3022	13.4321	-60.7344	-33.8701	-80.0578	47.1049	-127.163	-32.9529	-80.6681	46.9834	-127.652	-33.6847
								-74.47	-48.2178	13.7331	-61.9509	-34.4846	-78.2267	46.0397	-124.266	-32.1871	-78.7354	45.9451	-124.68	-32.7903
								-74.43	-45.7764	13.3535	-59.1299	-32.4228	-80.5664	47.5625	-128.129	-33.0039	-81.3802	47.4105	-128.791	-33.9697
								-74.39	-43.0298	13.7808	-56.8105	-29.249	-83.0078	46.2398	-129.248	-36.768	-83.2113	46.1989	-129.41	-37.0124
								-74.35	-43.9453	14.2993	-58.2446	-29.6461	-80.6681	44.4028	-125.071	-36.2653	-80.7699	44.3822	-125.152	-36.3877
								-74.31	-44.047	14.4198	-58.4669	-29.6272	-78.4302	46.0114	-124.442	-32.4187	-78.125	46.0687	-124.194	-32.0563
								-74.27	-46.5902	14.1891	-60.7793	-32.401	-79.8543	48.0993	-127.954	-31.7551	-79.8543	48.0993	-127.954	-31.7551
								-74.23	-47.5057	13.8236	-61.3293	-33.6821	-81.075	46.8781	-127.953	-34.1969	-81.4819	46.8058	-128.288	-34.6761
								-74.19	-45.8781	12.0971	-57.9752	-33.781	-81.4819	47.3358	-128.818	-34.1461	-81.6854	47.294	-128.979	-34.3914
								-74.15	-42.7246	11.771	-54.4956	-30.9536	-79.0405	47.2084	-126.249	-31.8321	-80.1595	46.9824	-127.142	-33.1771
								-74.11	-43.4367	13.0263	-56.463	-30.4104	-75.9888	45.8901	-121.879	-30.0987	-76.8026	45.7184	-122.521	-31.0842
								-74.07	-43.8436	13.4734	-57.3169	-30.3702	-77.006	46.7062	-123.712	-30.2999	-77.3112	46.6448	-123.956	-30.6664
								-74.03	-42.6229	13.4198	-56.0427	-29.2031	-79.0405	47.3434	-126.384	-31.6971	-79.4474	47.2607	-126.708	-32.1868
								-73.99	-42.0125	12.7186	-54.7311	-29.2939	-81.1768	45.801	-126.978	-35.3757	-80.1595	46.0098	-126.169	-34.1497
								-73.95	-43.6401	11.669	-55.3091	-31.9711	-80.9733	46.8509	-127.824	-34.1224	-80.4647	46.9525	-127.417	-33.5122
								-73.91	-42.4194	10.994	-53.4134	-31.4255	-78.8371	47.4183	-126.255	-31.4188	-79.0405	47.3804	-126.421	-31.6601
								-73.87	-40.1815	11.8796	-52.0611	-28.3019	-75.6836	46.8415	-122.525	-28.8421	-76.0905	46.7711	-122.862	-29.3194
								-73.83	-40.9953	14.2944	-55.2897	-26.7009	-77.3112	46.4484	-123.76	-30.8628	-77.8198	46.3607	-124.18	-31.4591
								-73.79	-42.3177	14.5239	-56.8416	-27.7938	-80.0578	46.4272	-126.485	-33.6305	-80.4647	46.356	-126.821	-34.1086
								-73.75	-42.8263	12.342	-55.1683	-30.4843	-79.244	45.0006	-124.245	-34.2434	-79.4474	44.9625	-124.41	-34.4849
								-73.71	-46.9971	11.9604	-58.9575	-35.0367	-78.7354	45.0096	-123.745	-33.7258	-78.4302	45.0669	-123.497	-33.3633
								-73.67	-47.404	12.7247	-60.1287	-34.6793	-77.9215	45.3823	-123.304	-32.5392	-77.2095	45.5173	-122.727	-31.6921
								-73.63	-45.7764	12.9753	-58.7517	-32.8011	-74.7681	44.7103	-119.478	-30.0578	-74.1577	44.8151	-118.973	-29.3426
								-73.59	-45.0643	14.2387	-59.303	-30.8256	-75.175	44.5914	-119.766	-30.5835	-74.5646	44.6977	-119.262	-29.8669
								-73.55	-43.6401	13.9384	-57.5786	-29.7017	-76.2939	44.5228	-120.817	-31.7712	-76.1922	44.541	-120.733	-31.6512
								-73.51	-42.5212	12.7149	-55.2361	-29.8062	-75.175	42.9326	-118.108	-32.2423	-75.175	42.9326	-118.108	-32.2423
								-73.47	-43.5384	12.5676	-56.106	-30.9708	-74.1577	43.158	-117.316	-30.9997	-74.4629	43.0973	-117.56	-31.3656
								-73.43	-43.1315	12.928	-56.0595	-30.2035	-74.9715	42.9364	-117.908	-32.0351	-73.8525	43.1566	-117.009	-30.6959
								-73.39	-42.8263	12.99	-55.8164	-29.8363	-75.887	42.1357	-118.023	-33.7514	-74.6663	42.3802	-117.046	-32.2862
								-73.35	-43.335	12.8435	-56.1785	-30.4914	-75.6836	43.1428	-118.826	-32.5408	-75.2767	43.2138	-118.49	-32.0629
								-73.31	-45.3695	13.0246	-58.3941	-32.3448	-74.1577	43.4479	-117.606	-30.7098	-74.1577	43.4479	-117.606	-30.7098
								-73.27	-45.5729	13.2421	-58.815	-32.3308	-72.8353	41.5394	-114.375	-31.2959	-73.1405	41.4855	-114.626	-31.655
								-73.23	-45.166	12.9168	-58.0828	-32.2492	-73.7508	42.0843	-115.835	-31.6665	-74.1577	42.012	-116.17	-32.1457
								-73.19	-46.0815	13.7103	-59.7918	-32.3713	-75.0732	42.6105	-117.684	-32.4627	-74.7681	42.664	-117.432	-32.104
								-73.15	-45.8781	14.0438	-59.9219	-31.8343	-76.0905	41.6898	-117.78	-34.4007	-75.0732	41.8647	-116.938	-33.2086
								-73.11	-44.2505	13.1377	-57.3882	-31.1128	-75.7853	42.3038	-118.089	-33.4815	-74.3612	42.5497	-116.911	-31.8115
								-73.07	-43.5384	12.929	-56.4674	-30.6095	-74.1577	41.3753	-115.533	-32.7824	-72.1232	41.7269	-113.85	-30.3963
								-73.03	-42.9281	13.5508	-56.4788	-29.3773	-74.8698	40.0677	-114.938	-34.8021	-73.6491	40.3037	-113.953	-33.3453
								-72.99	-44.4539	13.1648	-57.6187	-31.2892	-76.7008	41.6764	-118.377	-35.0245	-75.7853	41.8541	-117.639	-33.9312
								-72.95	-43.6401	13.0095	-56.6496	-30.6307	-75.5819	41.2089	-116.791	-34.373	-75.0732	41.293	-116.366	-33.7802
								-72.91	-43.4367	12.777	-56.2137	-30.6597	-74.2594	41.1779	-115.437	-33.0815	-74.2594	41.1779	-115.437	-33.0815
								-72.87	-44.1488	12.4554	-56.6042	-31.6933	-74.056	42.4785	-116.534	-31.5775	-75.0732	42.3111	-117.384	-32.7622
								-72.83	-43.9453	12.4747	-56.42	-31.4706	-71.6146	41.8936	-113.508	-29.721	-72.6318	41.7238	-114.356	-30.908
								-72.79	-45.5729	13.2609	-58.8338	-32.3121	-74.1577	42.456	-116.614	-31.7017	-74.6663	42.3617	-117.028	-32.3046
								-72.75	-46.1833	13.5965	-59.7798	-32.5867	-76.8026	43.0205	-119.823	-33.7821	-76.4974	43.0768	-119.574	-33.4206
								-72.71	-44.7591	12.7442	-57.5033	-32.0149	-75.887	42.9561	-118.843	-32.9309	-75.175	43.0879	-118.263	-32.087
								-72.67	-44.1488	12.3151	-56.4638	-31.8337	-75.887	43.1324	-119.019	-32.7547	-74.9715	43.3007	-118.272	-31.6708
								-72.63	-44.4539	12.8816	-57.3355	-31.5724	-75.9888	43.5991	-119.588	-32.3896	-75.9888	43.5991	-119.588	-32.3896
								-72.59	-44.047	13.5808	-57.6278	-30.4663	-72.4284	43.4919	-115.92	-28.9365	-73.6491	43.287	-116.936	-30.3621
								-72.55	-43.5384	13.2908	-56.8292	-30.2476	-74.9715	43.9982	-118.97	-30.9733	-76.3957	43.7446	-120.14	-32.651
								-72.51	-43.1315	12.5942	-55.7257	-30.5373	-76.0905	44.5129	-120.603	-31.5776	-77.5146	44.255	-121.77	-33.2596
								-72.47	-43.4367	12.6559	-56.0926	-30.7807	-76.9043	43.8004	-120.705	-33.1039	-77.8198	43.6413	-121.461	-34.1785
								-72.43	-44.047	12.871	-56.918	-31.1761	-77.5146	42.4447	-119.959	-35.07	-78.5319	42.2663	-120.798	-36.2656
								-72.39	-42.1143	11.7107	-53.825	-30.4036	-76.7008	43.3543	-120.055	-33.3465	-76.8026	43.3362	-120.139	-33.4663
								-72.35	-42.5212	12.2787	-54.7999	-30.2425	-74.9715	44.3969	-119.368	-30.5746	-74.9715	44.3969	-119.368	-30.5746
								-72.31	-43.335	12.7873	-56.1223	-30.5476	-75.3784	44.2112	-119.59	-31.1672	-74.6663	44.3377	-119.004	-30.3287
								-72.27	-43.0298	12.3996	-55.4293	-30.6302	-76.4974	43.2454	-119.743	-33.252	-75.175	43.4864	-118.661	-31.6886
								-72.23	-43.9453	12.5263	-56.4717	-31.419	-77.3112	43.7194	-121.031	-33.5918	-76.1922	43.9197	-120.112	-32.2725
								-72.19	-44.1488	12.2979	-56.4467	-31.8509	-77.2095	43.9272	-121.137	-33.2823	-76.3957	44.0803	-120.476	-32.3154
								-72.15	-40.8936	12.0998	-52.9933	-28.7938	-74.6663	43.7532	-118.42	-30.9131	-74.056	43.8737	-117.93	-30.1823
								-72.11	-40.9953	12.8255	-53.8208	-28.1697	-72.937	43.2752	-116.212	-29.6618	-72.8353	43.2959	-116.131	-29.5394
								-72.07	-43.1315	13.3104	-56.4419	-29.8211	-75.887	43.6922	-119.579	-32.1949	-73.9543	44.0699	-118.024	-29.8844
								-72.03	-44.1488	12.4145	-56.5632	-31.7343	-75.2767	44.0485	-119.325	-31.2282	-74.5646	44.1751	-118.74	-30.3895
								-71.99	-43.8436	12.3742	-56.2177	-31.4694	-73.2422	43.4497	-116.692	-29.7925	-73.3439	43.4321	-116.776	-29.9118
								-71.95	-42.5212	13.7455	-56.2666	-28.7757	-74.3612	43.043	-117.404	-31.3182	-74.4629	43.0238	-117.487	-31.4391
								-71.91	-41.6056	13.8622	-55.4678	-27.7434	-75.3784	43.3059	-118.684	-32.0725	-75.4801	43.2858	-118.766	-32.1943
								-71.87	-43.5384	13.2468	-56.7852	-30.2916	-75.2767	43.594	-118.871	-31.6827	-75.887	43.4693	-119.356	-32.4177
								-71.83	-44.6574	12.7254	-57.3828	-31.932	-75.175	42.6666	-117.841	-32.5084	-75.887	42.5171	-118.404	-33.37
								-71.79	-44.1488	12.8083	-56.9571	-31.3404	-74.8698	42.5696	-117.439	-32.3002	-76.3957	42.2516	-118.647	-34.1441
								-71.75	-41.8091	12.715	-54.5241	-29.0941	-73.3439	43.8982	-117.242	-29.4457	-75.5819	43.4855	-119.067	-32.0963
								-71.71	-43.2332	13.8506	-57.0838	-29.3827	-73.7508	44.6193	-118.37	-29.1315	-75.887	44.2196	-120.107	-31.6675
								-71.67	-43.5384	14.9195	-58.4579	-28.619	-74.8698	44.1161	-118.986	-30.7537	-76.7008	43.7745	-120.475	-32.9263
								-71.63	-42.8263	14.095	-56.9213	-28.7314	-76.4974	43.9277	-120.425	-32.5697	-77.7181	43.6919	-121.41	-34.0262
								-71.59	-40.9953	12.3209	-53.3161	-28.6744	-79.4474	44.8668	-124.314	-34.5806	-79.9561	44.7725	-124.729	-35.1835
								-71.55	-43.6401	13.3932	-57.0334	-30.2469	-77.5146	45.6438	-123.158	-31.8708	-78.0233	45.5581	-123.581	-32.4651
								-71.51	-44.7591	13.1537	-57.9128	-31.6054	-76.9043	45.1569	-122.061	-31.7474	-77.5146	45.0487	-122.563	-32.4659
								-71.47	-44.2505	13.482	-57.7324	-30.7685	-79.6509	44.9656	-124.617	-34.6853	-79.9561	44.9049	-124.861	-35.0512
								-71.43	-41.5039	12.3667	-53.8706	-29.1372	-79.1423	45.9577	-125.1	-33.1846	-79.0405	45.9766	-125.017	-33.0639
								-71.39	-40.9953	11.7746	-52.7699	-29.2207	-81.075	45.6812	-126.756	-35.3939	-80.5664	45.7761	-126.343	-34.7903
								-71.35	-43.6401	12.3353	-55.9754	-31.3048	-78.9388	45.0602	-123.999	-33.8786	-78.9388	45.0602	-123.999	-33.8786
								-71.31	-43.6401	13.1292	-56.7693	-30.511	-78.0233	45.5036	-123.527	-32.5197	-79.1423	45.3194	-124.462	-33.8229
								-71.27	-45.0643	13.62	-58.6843	-31.4443	-79.244	46.1956	-125.439	-33.0484	-79.6509	46.1254	-125.776	-33.5254
								-71.23	-44.047	13.0416	-57.0886	-31.0055	-77.8198	46.0122	-123.832	-31.8076	-78.0233	45.9773	-124.001	-32.046
								-71.19	-42.216	12.4711	-54.6871	-29.7449	-76.3957	45.1271	-121.523	-31.2686	-76.8026	45.0582	-121.861	-31.7443
								-71.15	-41.9108	11.6604	-53.5712	-30.2504	-77.9215	46.0457	-123.967	-31.8759	-78.6336	45.9233	-124.557	-32.7104
								-71.11	-45.2677	12.0899	-57.3576	-33.1778	-77.9215	45.5353	-123.457	-32.3862	-78.125	45.501	-123.626	-32.624
								-71.07	-42.6229	12.3088	-54.9316	-30.3141	-76.5991	44.665	-121.264	-31.9341	-77.9215	44.411	-122.332	-33.5106
								-71.03	-41.097	13.0589	-54.1559	-28.0381	-76.3957	44.5067	-120.902	-31.889	-78.3285	44.1167	-122.445	-34.2118
								-70.99	-43.0298	13.6413	-56.6711	-29.3885	-76.8026	45.751	-122.553	-31.0516	-78.0233	45.5066	-123.53	-32.5167
								-70.95	-44.4539	13.1175	-57.5715	-31.3364	-76.5991	45.6413	-122.24	-30.9578	-77.006	45.5598	-122.566	-31.4462
								-70.91	-41.6056	12.5109	-54.1165	-29.0947	-75.887	44.708	-120.595	-31.179	-75.6836	44.7464	-120.43	-30.9371
								-70.87	-42.1143	12.6585	-54.7727	-29.4558	-77.1077	45.4452	-122.553	-31.6625	-77.6164	45.3491	-122.966	-32.2672
								-70.83	-43.0298	12.5864	-55.6162	-30.4434	-77.5146	46.1651	-123.68	-31.3496	-77.7181	46.1262	-123.844	-31.5919
								-70.79	-42.8263	12.8478	-55.6741	-29.9786	-76.1922	45.6281	-121.82	-30.5641	-75.9888	45.6671	-121.656	-30.3216
								-70.75	-42.216	12.3289	-54.5449	-29.8871	-78.9388	45.6712	-124.61	-33.2676	-76.9043	46.0538	-122.958	-30.8504
								-70.71	-44.1488	13.2027	-57.3514	-30.9461	-80.7699	46.1389	-126.909	-34.631	-78.7354	46.5604	-125.296	-32.175
								-70.67	-44.7591	14.1295	-58.8886	-30.6296	-78.125	46.3503	-124.475	-31.7747	-75.887	46.7679	-122.655	-29.1192
								-70.63	-44.047	14.1451	-58.1921	-29.902	-77.5146	45.3586	-122.873	-32.156	-76.3957	45.5677	-121.963	-30.828
								-70.59	-41.1987	13.5362	-54.7349	-27.6625	-79.8543	46.1958	-126.05	-33.6585	-79.9561	46.175	-126.131	-33.781
								-70.55	-42.4194	12.6425	-55.062	-29.7769	-79.9561	47.4048	-127.361	-32.5512	-79.7526	47.4446	-127.197	-32.308
								-70.51	-43.2332	12.0971	-55.3303	-31.1361	-77.8198	45.0346	-122.854	-32.7852	-78.0233	44.9973	-123.021	-33.026
								-70.47	-44.5557	12.564	-57.1196	-31.9917	-78.0233	44.7668	-122.79	-33.2565	-78.2267	44.7296	-122.956	-33.4971
								-70.43	-44.6574	13.0225	-57.6799	-31.6349	-78.6336	45.3896	-124.023	-33.244	-79.9561	45.1314	-125.087	-34.8247
								-70.39	-42.5212	14.0449	-56.566	-28.4763	-76.8026	45.2211	-122.024	-31.5815	-77.5146	45.0884	-122.603	-32.4262
								-70.35	-39.8763	12.9395	-52.8158	-26.9368	-75.7853	44.4212	-120.207	-31.3641	-76.5991	44.2715	-120.871	-32.3276
								-70.31	-41.097	11.7885	-52.8856	-29.3085	-79.9561	45.7753	-125.731	-34.1808	-80.1595	45.7388	-125.898	-34.4207
								-70.27	-42.1143	11.9936	-54.1078	-30.1207	-79.6509	45.6116	-125.263	-34.0393	-79.244	45.6814	-124.925	-33.5625
								-70.23	-44.8608	13.5243	-58.3851	-31.3366	-78.4302	44.0705	-122.501	-34.3597	-77.8198	44.1752	-121.995	-33.6446
								-70.19	-45.2677	13.2587	-58.5265	-32.009	-80.363	45.0092	-125.372	-35.3537	-80.0578	45.0637	-125.121	-34.994
								-70.15	-43.5384	13.9241	-57.4625	-29.6143	-79.4474	45.59	-125.037	-33.8574	-79.0405	45.666	-124.707	-33.3745
								-70.11	-39.978	13.504	-53.4821	-26.474	-76.9043	44.3445	-121.249	-32.5598	-75.887	44.5294	-120.416	-31.3577
								-70.07	-41.7074	13.6866	-55.394	-28.0207	-77.006	45.0133	-122.019	-31.9927	-75.5819	45.2828	-120.865	-30.299
								-70.03	-43.8436	13.0082	-56.8518	-30.8354	-76.5991	45.1475	-121.747	-31.4516	-75.2767	45.3968	-120.674	-29.8799
								-69.99	-43.6401	12.4744	-56.1146	-31.1657	-75.2767	44.5017	-119.778	-30.7749	-74.5646	44.6329	-119.198	-29.9317
								-69.95	-44.1488	12.753	-56.9017	-31.3958	-74.9715	44.9597	-119.931	-30.0118	-74.5646	45.0365	-119.601	-29.5282
								-69.91	-43.335	13.449	-56.7839	-29.886	-76.5991	45.8782	-122.477	-30.7209	-76.3957	45.9184	-122.314	-30.4773
								-69.87	-41.1987	13.6849	-54.8836	-27.5138	-76.4974	44.703	-121.2	-31.7944	-76.1922	44.7643	-120.957	-31.4279
								-69.83	-42.3177	13.5782	-55.896	-28.7395	-76.4974	44.2948	-120.792	-32.2026	-76.5991	44.276	-120.875	-32.3231
								-69.79	-43.5384	13.982	-57.5204	-29.5565	-75.5819	45.5829	-121.165	-29.9989	-76.2939	45.459	-121.753	-30.835
								-69.75	-42.1143	12.9004	-55.0147	-29.2138	-76.5991	44.6964	-121.296	-31.9027	-78.6336	44.3384	-122.972	-34.2952
								-69.71	-42.1143	12.3888	-54.503	-29.7255	-74.9715	44.3673	-119.339	-30.6043	-77.006	43.9765	-120.983	-33.0295
								-69.67	-41.6056	13.1582	-54.7638	-28.4475	-75.5819	44.9829	-120.565	-30.5989	-76.3957	44.8292	-121.225	-31.5665
								-69.63	-41.4022	13.4411	-54.8432	-27.9611	-76.0905	43.8536	-119.944	-32.2369	-76.2939	43.814	-120.108	-32.4799
								-69.59	-44.4539	13.9764	-58.4303	-30.4775	-77.1077	42.3365	-119.444	-34.7713	-76.2939	42.495	-118.789	-33.799
								-69.55	-44.9626	12.8857	-57.8482	-32.0769	-75.7853	43.8303	-119.616	-31.955	-75.887	43.8108	-119.698	-32.0763
								-69.51	-43.2332	12.6707	-55.9039	-30.5626	-74.2594	43.6464	-117.906	-30.6131	-73.8525	43.7263	-117.579	-30.1262
								-69.47	-42.4194	13.3542	-55.7737	-29.0652	-74.6663	42.574	-117.24	-32.0924	-73.7508	42.7628	-116.514	-30.988
								-69.43	-41.4022	12.8371	-54.2393	-28.565	-75.3784	43.1413	-118.52	-32.2371	-74.4629	43.3203	-117.783	-31.1425
								-69.39	-42.5212	13.3616	-55.8828	-29.1596	-76.5991	42.8598	-119.459	-33.7394	-75.3784	43.0834	-118.462	-32.295
								-69.35	-43.4367	13.4475	-56.8842	-29.9892	-75.9888	42.1395	-118.128	-33.8492	-75.5819	42.2127	-117.795	-33.3691
								-69.31	-41.8091	12.6573	-54.4663	-29.1518	-78.125	42.7513	-120.876	-35.3737	-78.7354	42.6405	-121.376	-36.0948
								-69.27	-39.3677	12.0748	-51.4425	-27.2928	-76.0905	42.6751	-118.766	-33.4154	-76.7008	42.5699	-119.271	-34.1309
								-69.23	-40.0798	13.7202	-53.7999	-26.3596	-74.4629	41.4467	-115.91	-33.0162	-74.4629	41.4467	-115.91	-33.0162
								-69.19	-41.1987	13.5435	-54.7423	-27.6552	-74.5646	43.0366	-117.601	-31.528	-74.1577	43.1045	-117.262	-31.0533
								-69.15	-41.1987	13.1453	-54.344	-28.0535	-73.4456	43.1223	-116.568	-30.3233	-72.6318	43.2549	-115.887	-29.3769
								-69.11	-43.9453	14.1113	-58.0566	-29.834	-74.056	42.5387	-116.595	-31.5173	-72.937	42.7306	-115.668	-30.2064
								-69.07	-43.2332	13.9648	-57.1981	-29.2684	-76.1922	43.3081	-119.5	-32.8841	-74.7681	43.5869	-118.355	-31.1812
								-69.03	-42.6229	13.5908	-56.2137	-29.0321	-76.5991	42.6533	-119.252	-33.9459	-74.7681	43.0289	-117.797	-31.7391
								-68.99	-44.5557	14.3027	-58.8584	-30.2529	-75.5819	42.4746	-118.056	-33.1072	-74.2594	42.7295	-116.989	-31.53
								-68.95	-44.7591	14.682	-59.4411	-30.0771	-75.9888	42.6841	-118.673	-33.3047	-75.2767	42.809	-118.086	-32.4677
								-68.91	-43.8436	14.3352	-58.1788	-29.5084	-73.6491	42.751	-116.4	-30.8981	-73.6491	42.751	-116.4	-30.8981
								-68.87	-43.1315	14.0511	-57.1826	-29.0805	-72.6318	43.8613	-116.493	-28.7705	-74.056	43.6302	-117.686	-30.4258
								-68.83	-42.1143	13.8331	-55.9474	-28.2811	-76.9043	43.9572	-120.862	-32.9471	-77.1077	43.9226	-121.03	-33.1851
								-68.79	-42.1143	13.6742	-55.7885	-28.44	-75.5819	41.7864	-117.368	-33.7955	-74.6663	41.9455	-116.612	-32.7209
								-68.75	-42.216	12.1738	-54.3898	-30.0421	-75.7853	42.1889	-117.974	-33.5964	-75.0732	42.3125	-117.386	-32.7607
								-68.71	-40.6901	12.2138	-52.9039	-28.4763	-76.5991	43.1359	-119.735	-33.4633	-75.4801	43.3478	-118.828	-32.1324
								-68.67	-41.3005	13.2721	-54.5725	-28.0284	-75.5819	43.1165	-118.698	-32.4654	-74.5646	43.309	-117.874	-31.2556
								-68.63	-38.4521	13.3944	-51.8465	-25.0577	-75.175	43.8303	-119.005	-31.3447	-75.0732	43.85	-118.923	-31.2233
								-68.59	-38.6556	13.4098	-52.0654	-25.2458	-76.3957	43.9757	-120.371	-32.42	-76.3957	43.9757	-120.371	-32.42
								-68.55	-44.5557	13.6978	-58.2535	-30.8578	-76.3957	42.9846	-119.38	-33.411	-76.4974	42.9645	-119.462	-33.5329
								-68.51	-43.6401	14.4451	-58.0852	-29.1951	-74.3612	42.2039	-116.565	-32.1572	-74.7681	42.1283	-116.896	-32.6397
								-68.47	-42.5212	14.2694	-56.7906	-28.2517	-74.8698	43.5453	-118.415	-31.3245	-76.2939	43.2897	-119.584	-33.0043
								-68.43	-41.3005	13.7933	-55.0937	-27.5072	-75.887	43.5629	-119.45	-32.3241	-77.8198	43.2017	-121.022	-34.6181
								-68.39	-41.4022	13.2447	-54.6469	-28.1575	-72.3267	42.7193	-115.046	-29.6074	-74.7681	42.2951	-117.063	-32.4729
								-68.35	-44.047	13.6628	-57.7098	-30.3842	-74.3612	42.9953	-117.356	-31.3658	-75.175	42.8414	-118.016	-32.3336
								-68.31	-42.0125	13.5643	-55.5768	-28.4482	-76.4974	42.9113	-119.409	-33.5861	-76.2939	42.9507	-119.245	-33.3432
								-68.27	-40.3849	12.9028	-53.2877	-27.4822	-76.1922	43.1913	-119.383	-33.0009	-75.2767	43.3607	-118.637	-31.916
								-68.23	-41.3005	12.5626	-53.8631	-28.7378	-74.5646	42.1427	-116.707	-32.4219	-72.7336	42.479	-115.213	-30.2545
								-68.19	-44.6574	13.2625	-57.9199	-31.3949	-75.4801	42.9255	-118.406	-32.5547	-73.9543	43.2105	-117.165	-30.7437
								-68.15	-43.335	13.5355	-56.8705	-29.7995	-74.3612	43.0002	-117.361	-31.3609	-72.6318	43.3275	-115.959	-29.3043
								-68.11	-44.047	14.5057	-58.5527	-29.5414	-75.0732	42.3213	-117.395	-32.7519	-72.8353	42.7399	-115.575	-30.0954
								-68.07	-43.2332	14.5219	-57.7552	-28.7113	-74.4629	41.4539	-115.917	-33.009	-72.3267	41.8406	-114.167	-30.4861
								-68.03	-42.0125	14.0243	-56.0368	-27.9882	-74.1577	42.3453	-116.503	-31.8124	-72.3267	42.6504	-114.977	-29.6763
								-67.99	-44.3522	13.6403	-57.9925	-30.7119	-76.3957	42.5652	-118.961	-33.8305	-75.175	42.7927	-117.968	-32.3823
								-67.95	-44.5557	13.1512	-57.7068	-31.4045	-76.7008	42.067	-118.768	-34.6339	-75.5819	42.2944	-117.876	-33.2874
								-67.91	-41.4022	12.777	-54.1792	-28.6251	-73.3439	41.2802	-114.624	-32.0637	-73.2422	41.3003	-114.542	-31.9419
								-67.87	-40.0798	12.7022	-52.782	-27.3775	-72.3267	42.7391	-115.066	-29.5876	-72.5301	42.6997	-115.23	-29.8304
								-67.83	-41.5039	12.632	-54.1359	-28.8719	-73.3439	43.5905	-116.934	-29.7534	-73.1405	43.6287	-116.769	-29.5118
								-67.79	-42.216	12.0693	-54.2853	-30.1466	-72.3267	43.2632	-115.59	-29.0635	-72.3267	43.2632	-115.59	-29.0635
								-67.75	-41.5039	11.7509	-53.2548	-29.753	-71.7163	41.6266	-113.343	-30.0897	-72.5301	41.4756	-114.006	-31.0545
								-67.71	-38.7573	12.5132	-51.2705	-26.2441	-72.6318	42.2491	-114.881	-30.3827	-72.7336	42.2283	-114.962	-30.5052
								-67.67	-39.8763	13.3402	-53.2165	-26.5361	-74.7681	42.6771	-117.445	-32.0909	-73.0387	43.0101	-116.049	-30.0286
								-67.63	-40.7918	12.8719	-53.6638	-27.9199	-74.3612	42.5669	-116.928	-31.7943	-73.7508	42.6724	-116.423	-31.0784
								-67.59	-41.1987	11.6924	-52.8911	-29.5063	-73.1405	41.7367	-114.877	-31.4037	-72.4284	41.8631	-114.291	-30.5653
								-67.55	-41.8091	11.5061	-53.3152	-30.303	-75.175	42.4825	-117.657	-32.6924	-74.7681	42.5548	-117.323	-32.2133
								-67.51	-39.0625	11.8561	-50.9186	-27.2064	-76.0905	42.2646	-118.355	-33.8259	-75.3784	42.4013	-117.78	-32.9771
								-67.47	-40.8936	12.7289	-53.6225	-28.1646	-75.4801	41.1713	-116.651	-34.3089	-74.3612	41.3806	-115.742	-32.9806
								-67.43	-41.4022	12.9008	-54.303	-28.5013	-74.1577	41.6478	-115.805	-32.5099	-73.1405	41.8372	-114.978	-31.3033
								-67.39	-40.8936	12.5867	-53.4802	-28.3069	-74.5646	42.7773	-117.342	-31.7873	-74.3612	42.8121	-117.173	-31.549
								-67.35	-39.1642	12.2125	-51.3768	-26.9517	-73.9543	43.2126	-117.167	-30.7417	-74.4629	43.1261	-117.589	-31.3368
								-67.31	-36.8245	12.3503	-49.1748	-24.4742	-72.937	41.5397	-114.477	-31.3973	-73.9543	41.353	-115.307	-32.6013
								-67.27	-35.1969	12.5339	-47.7309	-22.663	-71.9198	41.7483	-113.668	-30.1714	-72.6318	41.6109	-114.243	-31.021
								-67.23	-38.6556	12.8393	-51.4949	-25.8163	-72.5301	42.7314	-115.261	-29.7987	-73.4456	42.5609	-116.007	-30.8848
								-67.19	-40.0798	12.4604	-52.5402	-27.6193	-73.4456	42.5141	-115.96	-30.9315	-74.3612	42.3493	-116.71	-32.0119
								-67.15	-40.2832	12.0638	-52.347	-28.2194	-73.7508	41.4166	-115.167	-32.3342	-73.7508	41.4166	-115.167	-32.3342
								-67.11	-40.5884	12.5825	-53.1709	-28.0059	-75.4801	41.9167	-117.397	-33.5634	-75.4801	41.9167	-117.397	-33.5634
								-67.07	-40.8936	13.4536	-54.3472	-27.44	-74.7681	41.7577	-116.526	-33.0104	-74.4629	41.8127	-116.276	-32.6502
								-67.03	-39.8763	12.6179	-52.4942	-27.2584	-71.3094	40.6461	-111.956	-30.6633	-70.4956	40.7831	-111.279	-29.7125
								-66.99	-40.3849	12.1053	-52.4902	-28.2796	-73.1405	41.2571	-114.397	-31.8834	-72.0215	41.4632	-113.485	-30.5583
								-66.95	-41.1987	11.6881	-52.8869	-29.5106	-73.6491	41.9987	-115.648	-31.6504	-73.7508	41.9812	-115.732	-31.7696
								-66.91	-40.5884	12.6876	-53.276	-27.9007	-72.5301	42.3467	-114.877	-30.1834	-74.056	42.0838	-116.14	-31.9722
								-66.87	-38.5539	12.2612	-50.8151	-26.2926	-70.6991	40.9932	-111.692	-29.7059	-72.3267	40.6859	-113.013	-31.6408
								-66.83	-39.978	11.9539	-51.9319	-28.0241	-71.2077	42.1451	-113.353	-29.0626	-72.1232	41.97	-114.093	-30.1533
								-66.79	-43.9453	11.7393	-55.6846	-32.206	-70.0887	42.3763	-112.465	-27.7124	-70.2922	42.3405	-112.633	-27.9516
								-66.75	-42.5212	10.8758	-53.3969	-31.6454	-71.5129	41.0186	-112.531	-30.4943	-71.818	40.9641	-112.782	-30.8539
								-66.71	-36.6211	10.8579	-47.4789	-25.7632	-73.5474	41.9218	-115.469	-31.6256	-73.5474	41.9218	-115.469	-31.6256
								-66.67	-38.4521	12.1938	-50.6459	-26.2583	-73.3439	42.0486	-115.392	-31.2953	-72.6318	42.1808	-114.813	-30.451
								-66.63	-42.216	13.6173	-55.8333	-28.5987	-72.937	40.888	-113.825	-32.049	-72.2249	41.0226	-113.248	-31.2023
								-66.59	-41.6056	13.224	-54.8297	-28.3816	-72.2249	40.6238	-112.849	-31.6011	-70.4956	40.9469	-111.442	-29.5487
								-66.55	-39.4694	12.3171	-51.7865	-27.1523	-72.5301	41.9773	-114.507	-30.5528	-70.0887	42.4211	-112.51	-27.6676
								-66.51	-39.4694	13.165	-52.6344	-26.3044	-72.7336	42.2895	-115.023	-30.4441	-70.6991	42.6433	-113.342	-28.0558
								-66.47	-40.1815	13.0976	-53.2791	-27.0839	-69.987	40.9484	-110.935	-29.0386	-70.1904	40.9103	-111.101	-29.2802
								-66.43	-39.1642	11.6003	-50.7646	-27.5639	-70.0887	41.9093	-111.998	-28.1795	-70.2922	41.8713	-112.163	-28.4208
								-66.39	-40.4867	11.9704	-52.4571	-28.5162	-70.5973	41.0961	-111.693	-29.5012	-70.1904	41.1738	-111.364	-29.0166
								-66.35	-41.9108	12.6424	-54.5533	-29.2684	-73.6491	39.7572	-113.406	-33.8919	-71.818	40.1107	-111.929	-31.7073
								-66.31	-41.3005	12.8828	-54.1832	-28.4177	-76.1922	40.658	-116.85	-35.5343	-74.6663	40.9414	-115.608	-33.7249
								-66.27	-39.2659	11.9673	-51.2333	-27.2986	-74.2594	40.7291	-114.989	-33.5303	-74.2594	40.7291	-114.989	-33.5303
								-66.23	-40.6901	11.6732	-52.3633	-29.0169	-72.8353	41.0819	-113.917	-31.7534	-72.5301	41.1323	-113.662	-31.3978
								-66.19	-42.5212	11.5867	-54.1078	-30.9345	-71.7163	40.5651	-112.281	-31.1512	-72.1232	40.4992	-112.622	-31.6241
								-66.15	-42.7246	11.7878	-54.5125	-30.9368	-71.4111	41.6964	-113.108	-29.7147	-71.9198	41.6161	-113.536	-30.3037
								-66.11	-41.6056	11.2955	-52.9012	-30.3101	-72.2249	41.5232	-113.748	-30.7017	-71.818	41.5866	-113.405	-30.2314
								-66.07	-40.4867	12.2047	-52.6913	-28.282	-72.6318	41.1219	-113.754	-31.51	-71.6146	41.3062	-112.921	-30.3084
								-66.03	-37.3332	12.9018	-50.235	-24.4314	-72.3267	40.7767	-113.103	-31.55	-72.6318	40.7207	-113.353	-31.9111
								-65.99	-38.5539	12.2288	-50.7827	-26.3251	-72.8353	39.8548	-112.69	-32.9805	-73.5474	39.7228	-113.27	-33.8245
								-65.95	-38.6556	12.0809	-50.7365	-26.5747	-69.5801	39.099	-108.679	-30.481	-69.6818	39.0798	-108.762	-30.602
								-65.91	-39.4694	11.9007	-51.3701	-27.5687	-71.106	40.1104	-111.216	-30.9955	-69.8853	40.3604	-110.246	-29.5248
								-65.87	-39.6729	10.9376	-50.6105	-28.7352	-70.8008	40.5263	-111.327	-30.2745	-69.5801	40.7792	-110.359	-28.8009
								-65.83	-38.4521	11.2023	-49.6545	-27.2498	-68.4611	39.967	-108.428	-28.4941	-67.9525	40.0652	-108.018	-27.8873
								-65.79	-38.9608	12.5644	-51.5251	-26.3964	-69.6818	40.5485	-110.23	-29.1333	-69.1732	40.6498	-109.823	-28.5234
								-65.75	-41.7074	12.7032	-54.4106	-29.0042	-69.2749	40.3487	-109.624	-28.9262	-70.0887	40.1805	-110.269	-29.9082
								-65.71	-41.097	11.3386	-52.4356	-29.7584	-68.6646	39.4663	-108.131	-29.1983	-69.5801	39.2797	-108.86	-30.3004
								-65.67	-39.6729	11.1568	-50.8297	-28.516	-70.4956	40.7368	-111.232	-29.7588	-70.6991	40.6998	-111.399	-29.9993
								-65.63	-40.9953	11.4701	-52.4654	-29.5252	-70.9025	40.4055	-111.308	-30.497	-71.7163	40.2581	-111.975	-31.4582
								-65.59	-40.8936	11.9448	-52.8384	-28.9487	-67.9525	39.5787	-107.531	-28.3737	-69.7835	39.2565	-109.04	-30.5271
								-65.55	-35.2987	12.1534	-47.4521	-23.1452	-68.9697	40.5878	-109.558	-28.3819	-71.5129	40.145	-111.658	-31.3679
								-65.51	-35.2987	12.494	-47.7927	-22.8047	-69.2749	41.329	-110.604	-27.9459	-71.106	40.9869	-112.093	-30.1191
								-65.47	-37.6383	11.606	-49.2443	-26.0324	-69.8853	39.8065	-109.692	-30.0787	-71.7163	39.4512	-111.168	-32.2651
								-65.43	-38.147	10.5959	-48.7429	-27.551	-71.6146	40.1955	-111.81	-31.4191	-72.2249	40.0658	-112.291	-32.1591
								-65.39	-40.7918	10.9472	-51.739	-29.8447	-68.9697	40.5272	-109.497	-28.4425	-69.1732	40.4867	-109.66	-28.6865
								-65.35	-40.9953	12.0126	-53.0079	-28.9827	-68.9697	39.5311	-108.501	-29.4386	-68.7663	39.5706	-108.337	-29.1957
								-65.31	-36.8245	11.6476	-48.4722	-25.1769	-69.2749	40.4624	-109.737	-28.8125	-69.2749	40.4624	-109.737	-28.8125
								-65.27	-38.2487	11.8369	-50.0856	-26.4118	-69.2749	40.4873	-109.762	-28.7876	-68.5628	40.6339	-109.197	-27.9289
								-65.23	-39.7746	11.1784	-50.953	-28.5962	-68.0542	39.8071	-107.861	-28.2471	-67.6473	39.8896	-107.537	-27.7577
								-65.19	-39.1642	9.8824	-49.0467	-29.2818	-70.6991	40.5711	-111.27	-30.1279	-71.106	40.4925	-111.599	-30.6135
								-65.15	-41.097	11.3167	-52.4137	-29.7803	-70.6991	39.9549	-110.654	-30.7441	-72.6318	39.5876	-112.219	-33.0442
								-65.11	-40.9953	13.0549	-54.0502	-27.9404	-67.8507	39.3777	-107.228	-28.4731	-69.8853	39.043	-108.928	-30.8422
								-65.07	-37.7401	12.946	-50.6861	-24.7941	-68.9697	40.0994	-109.069	-28.8704	-70.0887	39.9067	-109.995	-30.182
								-65.03	-38.3504	12.3198	-50.6703	-26.0306	-68.868	40.1366	-109.005	-28.7314	-69.7835	39.9746	-109.758	-29.8089
								-64.99	-40.5884	12.4555	-53.0439	-28.1329	-68.868	39.6605	-108.528	-29.2075	-68.868	39.6605	-108.528	-29.2075
								-64.95	-42.9281	11.8819	-54.81	-31.0461	-71.9198	40.0313	-111.951	-31.8884	-71.6146	40.0928	-111.707	-31.5218
								-64.91	-40.6901	11.4204	-52.1105	-29.2697	-71.106	38.5314	-109.637	-32.5745	-70.4956	38.6608	-109.156	-31.8348
								-64.87	-39.0625	12.8125	-51.875	-26.25	-69.7835	39.0754	-108.859	-30.7081	-69.987	39.0376	-109.025	-30.9494
								-64.83	-38.4521	12.6644	-51.1165	-25.7878	-70.6991	39.4205	-110.12	-31.2785	-70.4956	39.4587	-109.954	-31.0369
								-64.79	-38.8591	11.6113	-50.4704	-27.2477	-69.3766	38.5401	-107.917	-30.8365	-68.7663	38.6524	-107.419	-30.1139
								-64.75	-42.216	11.7228	-53.9388	-30.4932	-68.7663	38.6986	-107.465	-30.0677	-68.3594	38.7683	-107.128	-29.5911
								-64.71	-42.6229	12.3631	-54.986	-30.2598	-68.0542	38.5675	-106.622	-29.4867	-68.5628	38.4846	-107.047	-30.0782
								-64.67	-41.4022	13.4327	-54.8349	-27.9694	-69.6818	37.512	-107.194	-32.1698	-70.4956	37.3745	-107.87	-33.1211
								-64.63	-40.1815	12.9258	-53.1073	-27.2556	-71.106	37.4936	-108.6	-33.6124	-72.1232	37.3065	-109.43	-34.8167
								-64.59	-39.6729	11.7488	-51.4217	-27.924	-70.9025	38.8781	-109.781	-32.0244	-71.3094	38.8059	-110.115	-32.5035
								-64.55	-40.9953	11.9161	-52.9114	-29.0792	-70.2922	38.4775	-108.77	-31.8147	-69.1732	38.6784	-107.852	-30.4948
								-64.51	-39.4694	12.1863	-51.6557	-27.2831	-68.7663	38.4411	-107.207	-30.3252	-67.4438	38.6717	-106.115	-28.7722
								-64.47	-36.3159	12.3454	-48.6613	-23.9706	-67.3421	38.9478	-106.29	-28.3943	-66.5283	39.0895	-105.618	-27.4388
								-64.43	-37.5366	11.7644	-49.301	-25.7722	-69.7835	39.3333	-109.117	-30.4503	-69.2749	39.4285	-108.703	-29.8464
								-64.39	-38.147	10.9917	-49.1387	-27.1553	-71.0042	38.0818	-109.086	-32.9225	-70.4956	38.1785	-108.674	-32.3171
								-64.35	-40.4867	11.6433	-52.13	-28.8433	-69.5801	38.4441	-108.024	-31.136	-69.4784	38.462	-107.94	-31.0164
								-64.31	-41.4022	13.0786	-54.4808	-28.3235	-69.8853	38.3499	-108.235	-31.5354	-69.5801	38.405	-107.985	-31.1751
								-64.27	-38.3504	13.0358	-51.3863	-25.3146	-68.6646	39.3377	-108.002	-29.3269	-69.1732	39.2501	-108.423	-29.923
								-64.23	-39.1642	12.2166	-51.3808	-26.9476	-67.1387	38.9728	-106.111	-28.1659	-67.9525	38.8408	-106.793	-29.1116
								-64.19	-40.4867	12.1138	-52.6004	-28.3729	-70.4956	39.1002	-109.596	-31.3954	-70.9025	39.0305	-109.933	-31.872
								-64.15	-40.3849	11.496	-51.881	-28.8889	-70.0887	39.3338	-109.422	-30.7549	-70.3939	39.2811	-109.675	-31.1128
								-64.11	-41.5039	11.9355	-53.4394	-29.5685	-69.2749	39.8866	-109.162	-29.3883	-69.5801	39.8368	-109.417	-29.7432
								-64.07	-40.8936	11.876	-52.7696	-29.0175	-68.0542	38.8431	-106.897	-29.2111	-69.3766	38.6009	-107.978	-30.7757
								-64.03	-37.7401	12.1432	-49.8833	-25.5969	-67.4438	39.0907	-106.535	-28.3531	-69.4784	38.7258	-108.204	-30.7525
								-63.99	-37.6383	11.4768	-49.1152	-26.1615	-67.0369	40.4366	-107.474	-26.6004	-69.2749	40.0314	-109.306	-29.2435
								-63.95	-38.8591	12.0377	-50.8967	-26.8214	-68.868	40.7702	-109.638	-28.0978	-71.2077	40.3459	-111.554	-30.8617
								-63.91	-39.3677	12.7072	-52.0749	-26.6605	-67.6473	39.9251	-107.572	-27.7222	-68.4611	39.7668	-108.228	-28.6943
								-63.87	-38.147	12.0728	-50.2198	-26.0742	-67.0369	38.5793	-105.616	-28.4576	-67.9525	38.4078	-106.36	-29.5447
								-63.83	-39.3677	12.3172	-51.6848	-27.0505	-68.2577	39.2048	-107.462	-29.0529	-70.4956	38.8009	-109.296	-31.6947
								-63.79	-41.097	12.6542	-53.7512	-28.4428	-70.1904	40.3753	-110.566	-29.8152	-71.2077	40.2125	-111.42	-30.9952
								-63.75	-40.4867	12.8982	-53.3848	-27.5885	-68.1559	40.2239	-108.38	-27.932	-69.8853	39.9522	-109.838	-29.933
								-63.71	-40.2832	12.2142	-52.4974	-28.0691	-68.868	39.2095	-108.078	-29.6585	-69.2749	39.1434	-108.418	-30.1315
								-63.67	-39.2659	11.1898	-50.4557	-28.0762	-70.6991	39.7983	-110.497	-30.9008	-70.0887	39.8924	-109.981	-30.1963
								-63.63	-39.0625	11.4848	-50.5473	-27.5777	-71.4111	39.5129	-110.924	-31.8982	-70.5973	39.6493	-110.247	-30.9481
								-63.59	-38.0452	12.1353	-50.1805	-25.91	-68.5628	39.3705	-107.933	-29.1923	-68.6646	39.3541	-108.019	-29.3104
								-63.55	-37.4349	13.2534	-50.6883	-24.1815	-64.5955	38.9853	-103.581	-25.6102	-64.799	38.9554	-103.754	-25.8436
								-63.51	-38.8591	13.3449	-52.2039	-25.5142	-68.0542	39.2913	-107.346	-28.7629	-67.4438	39.3897	-106.834	-28.0541
								-63.47	-39.1642	12.2946	-51.4589	-26.8696	-68.9697	38.84	-107.81	-30.1297	-68.2577	38.9582	-107.216	-29.2994
								-63.43	-38.8591	12.7812	-51.6402	-26.0779	-66.9352	37.6199	-104.555	-29.3154	-66.5283	37.6889	-104.217	-28.8394
								-63.39	-38.3504	12.8217	-51.1721	-25.5288	-65.8162	37.1899	-103.006	-28.6264	-66.63	37.0386	-103.669	-29.5914
								-63.35	-38.0452	12.5161	-50.5613	-25.5292	-67.1387	38.1135	-105.252	-29.0252	-67.4438	38.056	-105.5	-29.3878
								-63.31	-37.1297	11.6463	-48.776	-25.4834	-65.8162	39.2608	-105.077	-26.5554	-66.2231	39.1884	-105.412	-27.0347
								-63.27	-36.7228	11.6984	-48.4212	-25.0244	-67.6473	37.56	-105.207	-30.0873	-67.5456	37.5806	-105.126	-29.965
								-63.23	-36.0107	11.9219	-47.9327	-24.0888	-66.4266	36.9688	-103.395	-29.4578	-66.5283	36.9475	-103.476	-29.5808
								-63.19	-39.1642	12.5752	-51.7395	-26.589	-66.5283	37.5298	-104.058	-28.9986	-66.63	37.51	-104.14	-29.12
								-63.15	-38.4521	11.9396	-50.3918	-26.5125	-67.4438	37.9593	-105.403	-29.4845	-67.0369	38.038	-105.075	-28.999
								-63.11	-37.028	11.2031	-48.2311	-25.8249	-64.799	37.6171	-102.416	-27.1818	-64.4938	37.672	-102.166	-26.8218
								-63.07	-37.9435	12.4422	-50.3857	-25.5013	-67.749	38.0799	-105.829	-29.6691	-66.8335	38.2549	-105.088	-28.5786
								-63.03	-40.3849	12.1647	-52.5496	-28.2203	-68.868	38.208	-107.076	-30.66	-67.1387	38.5321	-105.671	-28.6065
								-62.99	-40.2832	11.3368	-51.62	-28.9464	-67.4438	38.2032	-105.647	-29.2406	-65.918	38.4886	-104.407	-27.4293
								-62.95	-38.5539	10.5991	-49.1529	-27.9548	-67.4438	37.5664	-105.01	-29.8775	-66.3249	37.7806	-104.106	-28.5443
								-62.91	-38.147	11.6189	-49.7659	-26.5281	-69.3766	38.9003	-108.277	-30.4764	-68.7663	39.0153	-107.782	-29.751
								-62.87	-39.6729	11.5398	-51.2126	-28.1331	-70.0887	39.6658	-109.754	-30.4229	-70.2922	39.6276	-109.92	-30.6646
								-62.83	-39.2659	12.0325	-51.2985	-27.2334	-71.0042	38.7317	-109.736	-32.2726	-71.0042	38.7317	-109.736	-32.2726
								-62.79	-38.7573	12.0316	-50.7889	-26.7258	-67.1387	39.004	-106.143	-28.1347	-66.5283	39.1232	-105.651	-27.4052
								-62.75	-37.1297	12.3842	-49.5139	-24.7455	-65.3076	39.9374	-105.245	-25.3702	-65.6128	39.8826	-105.495	-25.7302
								-62.71	-35.7056	11.3507	-47.0563	-24.3548	-65.7145	39.9805	-105.695	-25.734	-66.7318	39.7921	-106.524	-26.9396
								-62.67	-37.9435	11.0925	-49.0361	-26.851	-66.3249	38.4633	-104.788	-27.8615	-67.2404	38.3093	-105.55	-28.9311
								-62.63	-40.3849	11.0724	-51.4573	-29.3126	-69.6818	38.9487	-108.63	-30.7331	-69.4784	38.9805	-108.459	-30.4978
								-62.59	-38.7573	11.7337	-50.4911	-27.0236	-68.868	39.2535	-108.121	-29.6145	-68.9697	39.2373	-108.207	-29.7325
								-62.55	-38.3504	12.9527	-51.3031	-25.3977	-66.9352	38.5359	-105.471	-28.3993	-66.7318	38.5684	-105.3	-28.1633
								-62.51	-37.5366	13.1613	-50.6979	-24.3753	-67.3421	38.1476	-105.49	-29.1945	-67.0369	38.194	-105.231	-28.8429
								-62.47	-34.79	12.0411	-46.8311	-22.7489	-69.6818	38.2512	-107.933	-31.4306	-70.2922	38.1504	-108.443	-32.1417
								-62.43	-34.4849	10.837	-45.3218	-23.6479	-69.6818	38.0634	-107.745	-31.6184	-70.2922	37.9582	-108.25	-32.3339
								-62.39	-38.8591	11.8012	-50.6602	-27.0579	-66.1214	37.6149	-103.736	-28.5065	-66.1214	37.6149	-103.736	-28.5065
								-62.35	-40.0798	11.8505	-51.9303	-28.2292	-64.3921	39.1225	-103.514	-25.2696	-63.68	39.241	-102.921	-24.4391
								-62.31	-36.9263	10.9044	-47.8306	-26.0219	-65.918	38.3098	-104.228	-27.6082	-65.1042	38.453	-103.557	-26.6512
								-62.27	-37.4349	10.9475	-48.3823	-26.4874	-67.9525	37.1596	-105.112	-30.7929	-67.8507	37.1792	-105.03	-30.6716
								-62.23	-37.7401	11.406	-49.1461	-26.334	-70.3939	37.8627	-108.257	-32.5312	-68.5628	38.2377	-106.8	-30.3252
								-62.19	-36.1125	10.7734	-46.8858	-25.3391	-71.3094	37.987	-109.296	-33.3224	-69.3766	38.3563	-107.733	-31.0203
								-62.15	-37.3332	11.0263	-48.3595	-26.3069	-68.0542	36.3603	-104.415	-31.6939	-65.918	36.7474	-102.665	-29.1706
								-62.11	-39.4694	12.2554	-51.7248	-27.214	-67.4438	36.8212	-104.265	-30.6227	-64.9007	37.2563	-102.157	-27.6444
								-62.07	-36.4176	12.5052	-48.9228	-23.9125	-67.5456	38.5913	-106.137	-28.9543	-65.5111	38.9373	-104.448	-26.5738
								-62.03	-35.4004	12.4138	-47.8142	-22.9866	-67.4438	38.3583	-105.802	-29.0855	-66.9352	38.4498	-105.385	-28.4854
								-61.99	-35.4004	11.1857	-46.5861	-24.2147	-67.9525	37.2393	-105.192	-30.7131	-67.8507	37.2569	-105.108	-30.5938
								-61.95	-36.4176	11.4063	-47.8239	-25.0113	-69.3766	38.2704	-107.647	-31.1062	-68.6646	38.3919	-107.056	-30.2726
								-61.91	-37.6383	11.8421	-49.4805	-25.7962	-67.6473	37.9844	-105.632	-29.6629	-66.9352	38.1027	-105.038	-28.8326
								-61.87	-35.0952	11.5298	-46.625	-23.5654	-68.2577	36.9201	-105.178	-31.3375	-67.6473	37.0195	-104.667	-30.6278
								-61.83	-34.2814	10.6552	-44.9366	-23.6263	-69.2749	38.3366	-107.612	-30.9383	-70.3939	38.144	-108.538	-32.2499
								-61.79	-37.2314	12.0029	-49.2343	-25.2286	-68.868	39.2289	-108.097	-29.6392	-69.7835	39.0659	-108.849	-30.7176
								-61.75	-38.2487	11.6742	-49.9229	-26.5745	-66.63	37.8236	-104.454	-28.8065	-66.1214	37.9059	-104.027	-28.2155
								-61.71	-38.3504	10.7295	-49.0799	-27.6209	-66.1214	38.6768	-104.798	-27.4446	-65.918	38.7096	-104.628	-27.2083
								-61.67	-38.5539	10.8812	-49.4351	-27.6727	-68.5628	39.6308	-108.194	-28.932	-67.6473	39.7942	-107.442	-27.8531
								-61.63	-39.978	11.7865	-51.7646	-28.1915	-68.0542	38.7362	-106.79	-29.318	-67.1387	38.9182	-106.057	-28.2204
								-61.59	-35.6038	11.7072	-47.311	-23.8967	-70.4956	39.1976	-109.693	-31.298	-70.4956	39.1976	-109.693	-31.298
								-61.55	-36.2142	11.86	-48.0742	-24.3542	-70.6991	38.9939	-109.693	-31.7052	-69.6818	39.1908	-108.873	-30.491
								-61.51	-37.028	12.2402	-49.2682	-24.7878	-67.5456	38.1772	-105.723	-29.3684	-66.1214	38.4291	-104.55	-27.6923
								-61.47	-36.7228	11.6239	-48.3467	-25.099	-67.3421	38.2581	-105.6	-29.084	-66.0197	38.48	-104.5	-27.5396
								-61.43	-34.9935	10.1383	-45.1318	-24.8552	-68.4611	38.8033	-107.264	-29.6578	-67.6473	38.9503	-106.598	-28.697
								-61.39	-35.6038	11.1241	-46.728	-24.4797	-66.7318	37.8607	-104.593	-28.8711	-66.9352	37.8249	-104.76	-29.1103
								-61.35	-36.2142	11.9549	-48.1691	-24.2593	-65.8162	38.7995	-104.616	-27.0168	-65.918	38.7843	-104.702	-27.1337
								-61.31	-35.8073	11.6295	-47.4368	-24.1778	-68.1559	38.9188	-107.075	-29.2372	-68.2577	38.9024	-107.16	-29.3552
								-61.27	-37.7401	11.4982	-49.2383	-26.2419	-68.868	37.661	-106.529	-31.207	-67.9525	37.8138	-105.766	-30.1387
								-61.23	-37.5366	11.075	-48.6116	-26.4616	-67.5456	37.266	-104.812	-30.2796	-66.3249	37.48	-103.805	-28.8449
								-61.19	-36.9263	11.3846	-48.3109	-25.5417	-68.5628	39.2666	-107.829	-29.2962	-67.5456	39.448	-106.994	-28.0976
								-61.15	-36.5194	11.8597	-48.3791	-24.6597	-69.4784	38.1534	-107.632	-31.325	-68.7663	38.2847	-107.051	-30.4816
								-61.11	-37.6383	12.82	-50.4583	-24.8184	-67.1387	37.7311	-104.87	-29.4076	-66.2231	37.887	-104.11	-28.3362
								-61.07	-39.3677	13.3877	-52.7554	-25.98	-67.8507	37.514	-105.365	-30.3367	-66.1214	37.8181	-103.939	-28.3034
								-61.03	-37.028	11.8851	-48.9131	-25.1429	-68.9697	36.5362	-105.506	-32.4335	-67.5456	36.8057	-104.351	-30.7399
								-60.99	-35.5021	10.848	-46.3502	-24.6541	-68.3594	36.5318	-104.891	-31.8276	-67.2404	36.7353	-103.976	-30.5051
								-60.95	-37.1297	11.418	-48.5477	-25.7117	-67.0369	37.8888	-104.926	-29.1481	-66.4266	37.9837	-104.41	-28.4428
								-60.91	-37.6383	12.0119	-49.6502	-25.6265	-65.8162	36.6724	-102.489	-29.1438	-66.1214	36.6271	-102.749	-29.4943
								-60.87	-35.8073	12.2047	-48.012	-23.6026	-64.2904	36.7672	-101.058	-27.5232	-64.6973	36.7081	-101.405	-27.9891
								-60.83	-37.9435	12.1657	-50.1092	-25.7778	-63.7817	37.2694	-101.051	-26.5124	-63.8835	37.2553	-101.139	-26.6281
								-60.79	-35.6038	11.3692	-46.9731	-24.2346	-66.4266	36.8622	-103.289	-29.5644	-65.2059	37.0591	-102.265	-28.1468
								-60.75	-34.8918	10.578	-45.4697	-24.3138	-65.7145	37.1014	-102.816	-28.6131	-64.799	37.2619	-102.061	-27.5371
								-60.71	-37.8418	12.1469	-49.9887	-25.6949	-66.3249	37.2303	-103.555	-29.0945	-65.1042	37.4405	-102.545	-27.6636
								-60.67	-37.028	13.0618	-50.0898	-23.9662	-66.2231	35.8804	-102.104	-30.3427	-66.9352	35.7552	-102.691	-31.18
								-60.63	-36.2142	12.7169	-48.9311	-23.4973	-65.7145	34.7567	-100.471	-30.9578	-65.5111	34.7928	-100.304	-30.7183
								-60.59	-35.1969	11.2639	-46.4608	-23.9331	-67.1387	36.2565	-103.395	-30.8822	-67.0369	36.2734	-103.31	-30.7636
								-60.55	-36.1125	11.2128	-47.3253	-24.8997	-68.6646	36.5806	-105.245	-32.0839	-68.2577	36.6473	-104.905	-31.6103
								-60.51	-36.8245	12.0377	-48.8622	-24.7869	-66.9352	35.8146	-102.75	-31.1206	-66.3249	35.9126	-102.237	-30.4123
								-60.47	-36.5194	12.5693	-49.0887	-23.9501	-66.4266	36.0598	-102.486	-30.3668	-66.7318	36.0096	-102.741	-30.7222
								-60.43	-33.1624	11.4801	-44.6425	-21.6823	-67.9525	35.8496	-103.802	-32.1029	-69.2749	35.615	-104.89	-33.6599
								-60.39	-34.1797	10.8097	-44.9894	-23.37	-67.3421	35.3996	-102.742	-31.9426	-67.749	35.3298	-103.079	-32.4192
								-60.35	-36.8245	10.2866	-47.1112	-26.5379	-65.7145	34.7681	-100.483	-30.9464	-65.3076	34.8343	-100.142	-30.4733
								-60.31	-34.9935	10.2127	-45.2062	-24.7808	-68.4611	36.0202	-104.481	-32.4409	-68.7663	35.9634	-104.73	-32.8029
								-60.27	-34.9935	11.0682	-46.0616	-23.9253	-69.1732	36.3193	-105.493	-32.8539	-69.6818	36.2213	-105.903	-33.4605
								-60.23	-35.909	11.3153	-47.2243	-24.5937	-66.1214	35.2713	-101.393	-30.8501	-66.3249	35.2336	-101.558	-31.0913
								-60.19	-35.0952	10.3829	-45.4781	-24.7124	-65.2059	34.3556	-99.5615	-30.8503	-64.6973	34.4475	-99.1447	-30.2498
								-60.15	-37.028	10.8047	-47.8327	-26.2233	-65.6128	36.5069	-102.12	-29.1059	-64.4938	36.7087	-101.203	-27.7851
								-60.11	-36.4176	11.4887	-47.9064	-24.9289	-66.1214	37.3997	-103.521	-28.7217	-64.4938	37.6908	-102.185	-26.803
								-60.07	-32.959	11.4837	-44.4427	-21.4753	-67.8507	36.5173	-104.368	-31.3334	-66.5283	36.7666	-103.295	-29.7617
								-60.03	-34.3831	11.0861	-45.4692	-23.297	-67.1387	35.0889	-102.228	-32.0497	-67.2404	35.0682	-102.309	-32.1722
								-59.99	-36.6211	10.554	-47.1751	-26.0671	-66.63	36.5625	-103.193	-30.0675	-66.9352	36.5024	-103.438	-30.4328
								-59.95	-34.79	10.1129	-44.903	-24.6771	-66.5283	37.5797	-104.108	-28.9486	-66.7318	37.5399	-104.272	-29.1919
								-59.91	-33.1624	9.8083	-42.9708	-23.3541	-66.5283	37.4025	-103.931	-29.1258	-66.63	37.3827	-104.013	-29.2473
								-59.87	-33.5693	10.7139	-44.2833	-22.8554	-63.7817	36.6315	-100.413	-27.1502	-63.68	36.6522	-100.332	-27.0278
								-59.83	-34.4849	10.6672	-45.1521	-23.8177	-64.1886	37.1999	-101.388	-26.9888	-64.3921	37.1603	-101.552	-27.2318
								-59.79	-34.2814	10.9664	-45.2479	-23.315	-62.6628	37.3502	-100.013	-25.3126	-63.0697	37.2717	-100.341	-25.798
								-59.75	-36.1125	10.6528	-46.7653	-25.4596	-59.7127	36.8935	-96.6062	-22.8192	-60.6283	36.7293	-97.3576	-23.8989
								-59.71	-36.2142	10.8906	-47.1048	-25.3236	-62.0524	35.1472	-97.1996	-26.9053	-61.2386	35.291	-96.5296	-25.9476
								-59.67	-35.6038	10.2152	-45.819	-25.3887	-66.3249	35.4486	-101.773	-30.8762	-65.3076	35.6541	-100.962	-29.6535
								-59.63	-35.2987	9.481	-44.7797	-25.8177	-65.6128	36.2711	-101.884	-29.3417	-64.9007	36.4084	-101.309	-28.4923
								-59.59	-35.5021	10.0655	-45.5676	-25.4367	-66.4266	35.863	-102.29	-30.5636	-66.0197	35.9439	-101.964	-30.0758
								-59.55	-35.1969	11.0558	-46.2528	-24.1411	-63.0697	34.7038	-97.7735	-28.3659	-62.6628	34.7767	-97.4395	-27.8861
								-59.51	-34.2814	10.9857	-45.2671	-23.2957	-62.4593	36.7016	-99.1609	-25.7577	-62.4593	36.7016	-99.1609	-25.7577
								-59.47	-32.6538	10.3852	-43.0391	-22.2686	-65.7145	36.6291	-102.344	-29.0854	-64.5955	36.8383	-101.434	-27.7573
								-59.43	-35.6038	11.3189	-46.9227	-24.285	-63.68	35.9164	-99.5964	-27.7636	-62.1541	36.188	-98.3422	-25.9661
								-59.39	-36.3159	11.9092	-48.2251	-24.4068	-63.1714	34.5881	-97.7594	-28.5833	-61.7472	34.8551	-96.6023	-26.8921
								-59.35	-36.4176	11.6391	-48.0567	-24.7786	-63.9852	35.656	-99.6412	-28.3292	-62.2559	35.9503	-98.2062	-26.3055
								-59.31	-34.1797	9.595	-43.7747	-24.5847	-62.9679	36.5143	-99.4822	-26.4537	-61.849	36.6925	-98.5414	-25.1565
								-59.27	-34.078	9.9313	-44.0093	-24.1466	-64.3921	35.0176	-99.4097	-29.3744	-62.7645	35.3124	-98.0769	-27.4521
								-59.23	-32.959	10.9773	-43.9363	-21.9817	-64.2904	35.1835	-99.4739	-29.1068	-62.561	35.5323	-98.0933	-27.0287
								-59.19	-34.1797	12.0617	-46.2414	-22.118	-64.1886	36.2908	-100.48	-27.8978	-62.7645	36.5819	-99.3464	-26.1826
								-59.15	-34.9935	11.2319	-46.2254	-23.7616	-63.2731	36.001	-99.2741	-27.2721	-62.9679	36.0608	-99.0288	-26.9071
								-59.11	-36.8245	11.244	-48.0686	-25.5805	-62.2559	34.8706	-97.1265	-27.3852	-61.1369	35.0799	-96.2168	-26.057
								-59.07	-37.2314	11.7836	-49.0151	-25.4478	-64.4938	35.2843	-99.7781	-29.2095	-62.6628	35.6572	-98.3199	-27.0056
								-59.03	-35.2987	10.748	-46.0466	-24.5507	-67.4438	36.4357	-103.88	-31.0081	-66.8335	36.5684	-103.402	-30.2651
								-58.99	-34.3831	9.5713	-43.9544	-24.8119	-62.9679	35.5566	-98.5246	-27.4113	-62.9679	35.5566	-98.5246	-27.4113
								-58.95	-34.2814	9.1395	-43.421	-25.1419	-59.611	34.2782	-93.8892	-25.3328	-59.9162	34.2201	-94.1363	-25.696
								-58.91	-35.6038	10.3228	-45.9266	-25.2811	-60.6283	35.2033	-95.8315	-25.425	-60.5265	35.2222	-95.7488	-25.3043
								-58.87	-34.8918	10.5333	-45.425	-24.3585	-61.2386	35.8638	-97.1024	-25.3748	-61.2386	35.8638	-97.1024	-25.3748
								-58.83	-34.5866	10.0756	-44.6622	-24.511	-62.6628	34.0944	-96.7572	-28.5683	-61.3403	34.3214	-95.6617	-27.019
								-58.79	-34.1797	10.463	-44.6427	-23.7167	-63.2731	34.4513	-97.7244	-28.8218	-61.849	34.7203	-96.5692	-27.1287
								-58.75	-35.6038	10.1786	-45.7825	-25.4252	-63.0697	35.3912	-98.4608	-27.6785	-63.1714	35.3729	-98.5443	-27.7985
								-58.71	-34.3831	9.9591	-44.3422	-24.424	-62.8662	34.3446	-97.2108	-28.5216	-63.2731	34.2674	-97.5405	-29.0057
								-58.67	-33.7728	9.5009	-43.2737	-24.2718	-62.7645	32.8863	-95.6508	-29.8781	-62.3576	32.955	-95.3126	-29.4026
								-58.63	-35.0952	9.7462	-44.8414	-25.349	-62.1541	33.5454	-95.6996	-28.6087	-61.1369	33.7042	-94.8411	-27.4326
								-58.59	-35.6038	10.0584	-45.6622	-25.5455	-60.6283	33.4896	-94.1178	-27.1387	-60.4248	33.5253	-93.9501	-26.8995
								-58.55	-37.8418	10.6313	-48.4731	-27.2105	-60.3231	32.058	-92.3811	-28.265	-60.1196	32.0942	-92.2138	-28.0254
								-58.51	-36.0107	10.5351	-46.5459	-25.4756	-59.9162	31.5831	-91.4993	-28.333	-59.9162	31.5831	-91.4993	-28.333
								-58.47	-34.2814	11.097	-45.3784	-23.1844	-57.4748	32.4894	-89.9641	-24.9854	-57.8817	32.4182	-90.2999	-25.4635
								-58.43	-34.4849	10.6451	-45.1299	-23.8398	-59.611	32.3654	-91.9764	-27.2456	-60.73	32.1703	-92.9003	-28.5597
								-58.39	-33.6711	11.0992	-44.7703	-22.5718	-62.0524	31.6229	-93.6753	-30.4295	-62.6628	31.5045	-94.1673	-31.1583
								-58.35	-33.5693	10.8143	-44.3836	-22.755	-62.561	31.9406	-94.5016	-30.6204	-62.1541	32.0232	-94.1773	-30.131
								-58.31	-34.9935	11.4952	-46.4887	-23.4983	-63.5783	31.4977	-95.076	-32.0806	-62.6628	31.6743	-94.3371	-30.9885
								-58.27	-34.79	11.1189	-45.9089	-23.6711	-62.2559	30.3163	-92.5722	-31.9395	-61.7472	30.4105	-92.1578	-31.3367
								-58.23	-34.4849	10.2916	-44.7764	-24.1933	-61.4421	31.5455	-92.9875	-29.8966	-60.4248	31.7175	-92.1423	-28.7073
								-58.19	-32.8573	8.6839	-41.5412	-24.1734	-60.1196	32.0175	-92.1371	-28.1021	-57.9834	32.3517	-90.3351	-25.6317
								-58.15	-33.8745	9.8866	-43.7611	-23.9879	-59.3058	31.474	-90.7799	-27.8318	-57.2713	31.8154	-89.0867	-25.4559
								-58.11	-34.6883	10.4468	-45.1352	-24.2415	-61.4421	30.3272	-91.7693	-31.1148	-59.1024	30.8061	-89.9085	-28.2963
								-58.07	-33.5693	9.5989	-43.1682	-23.9704	-63.68	29.4612	-93.1412	-34.2189	-61.4421	29.9714	-91.4134	-31.4707
								-58.03	-34.1797	9.4713	-43.651	-24.7084	-61.1369	30.9697	-92.1066	-30.1672	-59.2041	31.3339	-90.538	-27.8702
								-57.99	-34.078	9.7751	-43.853	-24.3029	-59.1024	30.6035	-89.7059	-28.4989	-57.8817	30.8162	-88.6978	-27.0655
								-57.95	-32.2469	10.0147	-42.2617	-22.2322	-60.6283	31.3943	-92.0226	-29.2339	-58.8989	31.6716	-90.5705	-27.2273
								-57.91	-30.2124	8.9102	-39.1226	-21.3022	-60.4248	30.3257	-90.7505	-30.0991	-59.3058	30.5304	-89.8362	-28.7755
								-57.87	-31.7383	9.8265	-41.5648	-21.9118	-58.1868	29.6427	-87.8295	-28.5442	-58.0851	29.6618	-87.747	-28.4233
								-57.83	-32.6538	9.3747	-42.0286	-23.2791	-58.0851	30.875	-88.9601	-27.2102	-59.0007	30.7028	-89.7035	-28.2978
								-57.79	-30.2124	8.7385	-38.951	-21.4739	-58.8989	31.0387	-89.9377	-27.8602	-59.3058	30.9589	-90.2647	-28.3469
								-57.75	-31.0262	8.8257	-39.8519	-22.2005	-59.1024	29.7722	-88.8745	-29.3302	-60.0179	29.6175	-89.6354	-30.4004
								-57.71	-33.1624	9.6578	-42.8202	-23.5046	-59.2041	30.7292	-89.9333	-28.4749	-60.4248	30.5249	-90.9497	-29.8999
								-57.67	-32.3486	9.5509	-41.8995	-22.7977	-60.0179	30.7202	-90.7381	-29.2977	-60.3231	30.6631	-90.9861	-29.66
								-57.63	-33.0607	9.2958	-42.3565	-23.7649	-56.7627	30.3122	-87.0749	-26.4505	-57.373	30.2002	-87.5732	-27.1729
								-57.59	-33.2642	9.6951	-42.9593	-23.569	-53.5075	31.6978	-85.2053	-21.8097	-54.3213	31.5649	-85.8862	-22.7564
								-57.55	-33.7728	9.0099	-42.7827	-24.7629	-54.6265	32.7753	-87.4017	-21.8512	-55.8472	32.5677	-88.4149	-23.2794
								-57.51	-33.7728	9.2224	-42.9952	-24.5504	-55.3385	31.5765	-86.9151	-23.762	-55.8472	31.4888	-87.3359	-24.3584
								-57.47	-32.959	10.0612	-43.0202	-22.8977	-57.8817	31.2984	-89.18	-26.5833	-57.8817	31.2984	-89.18	-26.5833
								-57.43	-32.6538	9.7386	-42.3924	-22.9152	-58.3903	30.6068	-88.9971	-27.7835	-58.3903	30.6068	-88.9971	-27.7835
								-57.39	-32.5521	9.4735	-42.0255	-23.0786	-58.6955	29.6237	-88.3192	-29.0718	-58.8989	29.5815	-88.4804	-29.3174
								-57.35	-30.8228	9.0759	-39.8987	-21.7468	-58.8989	29.7856	-88.6846	-29.1133	-58.492	29.8708	-88.3629	-28.6212
								-57.31	-28.5848	9.7037	-38.2884	-18.8811	-55.4403	31.011	-86.4513	-24.4293	-56.1523	30.8848	-87.0372	-25.2675
								-57.27	-29.3986	9.7445	-39.1431	-19.6541	-53.6092	29.7692	-83.3784	-23.84	-55.1351	29.5142	-84.6493	-25.6209
								-57.23	-30.009	9.3491	-39.3581	-20.6599	-54.7282	30.4364	-85.1646	-24.2918	-56.8644	30.0577	-86.9222	-26.8067
								-57.19	-31.1279	9.1159	-40.2438	-22.0121	-55.9489	31.5777	-87.5266	-24.3712	-57.7799	31.2349	-89.0149	-26.545
								-57.15	-32.1452	9.4169	-41.5621	-22.7283	-55.0334	30.7185	-85.7519	-24.3149	-57.2713	30.3157	-87.587	-26.9557
								-57.11	-31.9417	9.8362	-41.7779	-22.1056	-58.492	30.8705	-89.3625	-27.6215	-60.4248	30.5021	-90.9269	-29.9227
								-57.07	-33.5693	10.5316	-44.1009	-23.0377	-59.2041	30.9912	-90.1953	-28.2129	-60.9334	30.6768	-91.6103	-30.2566
								-57.03	-36.1125	11.5553	-47.6678	-24.5572	-55.6437	29.6505	-85.2942	-25.9932	-56.2541	29.5431	-85.7972	-26.7109
								-56.99	-34.9935	11.4411	-46.4346	-23.5524	-56.3558	31.2095	-87.5653	-25.1463	-56.661	31.1508	-87.8118	-25.5101
								-56.95	-32.7555	10.2758	-43.0313	-22.4798	-58.0851	31.7099	-89.795	-26.3753	-58.5938	31.6077	-90.2015	-26.986
								-56.91	-33.7728	10.8174	-44.5902	-22.9554	-58.2886	30.5134	-88.802	-27.7752	-57.9834	30.5765	-88.5599	-27.4069
								-56.87	-34.1797	11.5656	-45.7453	-22.6141	-60.6283	30.7909	-91.4191	-29.8374	-59.611	31.0019	-90.6129	-28.6091
								-56.83	-31.84	10.7063	-42.5463	-21.1337	-59.611	31.708	-91.319	-27.903	-59.7127	31.6887	-91.4014	-28.024
								-56.79	-32.2469	11.4343	-43.6812	-20.8126	-55.7454	31.0055	-86.7509	-24.74	-56.3558	30.912	-87.2678	-25.4438
								-56.75	-32.8573	10.647	-43.5043	-22.2103	-56.8644	32.1014	-88.9658	-24.763	-57.4748	32.0115	-89.4863	-25.4632
								-56.71	-31.84	10.1196	-41.9596	-21.7204	-59.4076	32.8634	-92.271	-26.5441	-60.4248	32.6999	-93.1247	-27.7249
								-56.67	-32.4504	9.9488	-42.3992	-22.5015	-59.2041	31.6038	-90.8079	-27.6003	-60.0179	31.4789	-91.4968	-28.539
								-56.63	-33.2642	11.3299	-44.5941	-21.9342	-60.1196	31.5884	-91.708	-28.5313	-61.1369	31.4294	-92.5663	-29.7075
								-56.59	-33.3659	11.8526	-45.2185	-21.5133	-59.7127	32.1941	-91.9068	-27.5186	-60.8317	31.9973	-92.829	-28.8344
								-56.55	-35.4004	11.3477	-46.7481	-24.0527	-57.8817	31.731	-89.6127	-26.1507	-58.1868	31.6798	-89.8666	-26.507
								-56.51	-32.7555	10.1628	-42.9183	-22.5928	-56.2541	30.1312	-86.3853	-26.1229	-56.1523	30.1483	-86.3007	-26.004
								-56.47	-33.2642	10.652	-43.9162	-22.6121	-58.5938	31.6819	-90.2756	-26.9119	-57.5765	31.8467	-89.4232	-25.7298
								-56.43	-33.7728	12.0583	-45.8311	-21.7145	-59.5093	31.4935	-91.0028	-28.0158	-57.8817	31.7646	-89.6463	-26.117
								-56.39	-33.7728	11.9289	-45.7017	-21.8439	-57.0679	29.626	-86.6938	-27.4419	-55.8472	29.814	-85.6611	-26.0332
								-56.35	-33.8745	10.4923	-44.3668	-23.3822	-57.4748	29.4825	-86.9573	-27.9922	-56.4575	29.6519	-86.1094	-26.8056
								-56.31	-33.0607	9.1504	-42.2111	-23.9103	-58.6955	30.9641	-89.6596	-27.7314	-57.8817	31.1161	-88.9978	-26.7655
								-56.27	-30.3141	8.3949	-38.709	-21.9192	-55.7454	31.573	-87.3184	-24.1724	-55.7454	31.573	-87.3184	-24.1724
								-56.23	-29.9072	9.858	-39.7652	-20.0492	-55.4403	30.4269	-85.8671	-25.0134	-55.542	30.412	-85.954	-25.13
								-56.19	-31.6366	10.1893	-41.8259	-21.4473	-56.2541	30.8226	-87.0767	-25.4315	-56.2541	30.8226	-87.0767	-25.4315
								-56.15	-32.2469	9.9563	-42.2032	-22.2906	-56.0506	31.5363	-87.5869	-24.5143	-56.1523	31.5208	-87.6731	-24.6316
								-56.11	-31.5348	9.3601	-40.8949	-22.1748	-58.3903	31.254	-89.6443	-27.1363	-58.6955	31.1986	-89.8941	-27.4969
								-56.07	-32.1452	10.0732	-42.2183	-22.072	-58.1868	30.869	-89.0559	-27.3178	-58.5938	30.7906	-89.3844	-27.8031
								-56.03	-32.1452	11.3123	-43.4575	-20.8329	-55.1351	31.0331	-86.1682	-24.102	-56.2541	30.8444	-87.0984	-25.4097
								-55.99	-32.2469	10.8549	-43.1018	-21.392	-55.6437	32.1837	-87.8274	-23.46	-57.373	31.8998	-89.2729	-25.4732
								-55.95	-33.5693	10.5162	-44.0856	-23.0531	-57.4748	32.053	-89.5278	-25.4218	-59.0007	31.8026	-90.8033	-27.198
								-55.91	-31.9417	9.718	-41.6598	-22.2237	-55.542	32.4357	-87.9776	-23.1063	-56.7627	32.2236	-88.9863	-24.5391
								-55.87	-30.8228	8.8809	-39.7037	-21.9418	-55.7454	31.7968	-87.5422	-23.9487	-56.661	31.6362	-88.2971	-25.0248
								-55.83	-31.3314	10.1125	-41.4439	-21.2188	-56.1523	33.191	-89.3433	-22.9613	-57.0679	33.0586	-90.1265	-24.0093
								-55.79	-31.7383	10.751	-42.4893	-20.9873	-57.373	33.5989	-90.972	-23.7741	-57.373	33.5989	-90.972	-23.7741
								-55.75	-33.8745	11.5352	-45.4097	-22.3393	-59.1024	33.0002	-92.1026	-26.1022	-59.2041	32.9857	-92.1898	-26.2184
								-55.71	-32.4504	10.4219	-42.8722	-22.0285	-59.3058	32.2939	-91.5997	-27.012	-59.7127	32.2315	-91.9442	-27.4812
								-55.67	-32.959	10.4142	-43.3732	-22.5448	-59.8145	33.6683	-93.4828	-26.1461	-60.3231	33.5798	-93.9029	-26.7432
								-55.63	-34.078	10.4741	-44.5521	-23.6038	-60.1196	34.8452	-94.9649	-25.2744	-59.9162	34.8782	-94.7944	-25.0379
								-55.59	-34.4849	10.4425	-44.9273	-24.0424	-57.4748	34.9074	-92.3822	-22.5674	-57.7799	34.8605	-92.6405	-22.9194
								-55.55	-32.5521	9.9765	-42.5286	-22.5755	-57.9834	33.385	-91.3684	-24.5984	-58.5938	33.29	-91.8837	-25.3038
								-55.51	-30.721	10.0744	-40.7954	-20.6466	-61.4421	33.9949	-95.4369	-27.4472	-62.6628	33.7985	-96.4613	-28.8642
								-55.47	-31.0262	10.5721	-41.5983	-20.4541	-62.2559	34.282	-96.5378	-27.9739	-63.1714	34.1342	-97.3055	-29.0372
								-55.43	-32.6538	9.8891	-42.5429	-22.7647	-60.0179	34.6655	-94.6834	-25.3524	-61.1369	34.457	-95.5939	-26.6799
								-55.39	-34.9935	9.989	-44.9825	-25.0045	-55.8472	33.7662	-89.6134	-22.081	-56.7627	33.6111	-90.3738	-23.1516
								-55.35	-32.7555	9.3122	-42.0677	-23.4434	-55.6437	34.1206	-89.7643	-21.5231	-56.9661	33.9129	-90.8791	-23.0532
								-55.31	-31.1279	9.8932	-41.0211	-21.2347	-57.9834	34.3724	-92.3558	-23.611	-59.0007	34.1992	-93.1998	-24.8015
								-55.27	-32.5521	9.7665	-42.3186	-22.7856	-61.7472	34.5427	-96.2899	-27.2046	-63.4766	34.2229	-97.6995	-29.2537
								-55.23	-33.6711	9.2436	-42.9146	-24.4275	-59.7127	33.6504	-93.3631	-26.0623	-61.1369	33.4015	-94.5384	-27.7354
								-55.19	-33.1624	9.1684	-42.3308	-23.9941	-60.3231	34.369	-94.692	-25.9541	-61.2386	34.2057	-95.4443	-27.0329
								-55.15	-30.721	9.9641	-40.6851	-20.7569	-60.5265	34.0714	-94.5979	-26.4551	-62.0524	33.8194	-95.8719	-28.233
								-55.11	-30.9245	10.6228	-41.5472	-20.3017	-58.6955	33.6471	-92.3426	-25.0484	-60.6283	33.3283	-93.9565	-27.3
								-55.07	-33.0607	10.9142	-43.9749	-22.1465	-61.6455	32.6558	-94.3013	-28.9897	-62.1541	32.5798	-94.734	-29.5743
								-55.03	-33.1624	10.1113	-43.2737	-23.0511	-60.6283	33.725	-94.3532	-26.9033	-61.2386	33.6302	-94.8688	-27.6084
								-54.99	-31.7383	9.7821	-41.5204	-21.9561	-59.7127	34.1424	-93.8551	-25.5703	-60.5265	34.0068	-94.5334	-26.5197
								-54.95	-31.7383	9.1213	-40.8596	-22.617	-59.1024	33.2898	-92.3922	-25.8126	-60.1196	33.1115	-93.2311	-27.0081
								-54.91	-33.8745	10.035	-43.9095	-23.8395	-58.3903	33.223	-91.6133	-25.1673	-59.3058	33.0716	-92.3774	-26.2342
								-54.87	-33.8745	10.5795	-44.454	-23.295	-58.6955	34.8212	-93.5167	-23.8743	-60.2214	34.5801	-94.8015	-25.6412
								-54.83	-30.009	9.8963	-39.9052	-20.1127	-60.5265	35.0732	-95.5997	-25.4534	-61.7472	34.8551	-96.6023	-26.8921
								-54.79	-29.9072	10.34	-40.2472	-19.5672	-59.0007	34.2115	-93.2122	-24.7891	-59.9162	34.0513	-93.9675	-25.8648
								-54.75	-30.8228	11.066	-41.8888	-19.7567	-59.2041	34.9236	-94.1277	-24.2805	-60.0179	34.7764	-94.7943	-25.2415
								-54.71	-31.3314	11.5093	-42.8406	-19.8221	-61.2386	34.4913	-95.7299	-26.7473	-60.73	34.5748	-95.3048	-26.1552
								-54.67	-28.7882	10.5037	-39.292	-18.2845	-59.4076	34.284	-93.6916	-25.1235	-59.4076	34.284	-93.6916	-25.1235
								-54.63	-28.1779	9.5463	-37.7241	-18.6316	-59.2041	34.2606	-93.4647	-24.9435	-58.492	34.3668	-92.8588	-24.1252
								-54.59	-30.3141	9.7588	-40.073	-20.5553	-62.4593	34.5194	-96.9787	-27.9399	-61.4421	34.6898	-96.1319	-26.7522
								-54.55	-31.1279	9.8075	-40.9354	-21.3204	-60.8317	34.8894	-95.7211	-25.9423	-59.8145	35.0698	-94.8843	-24.7446
								-54.51	-32.2469	9.6985	-41.9454	-22.5484	-57.373	33.9142	-91.2872	-23.4589	-56.2541	34.1333	-90.3874	-22.1208
								-54.47	-32.4504	9.91	-42.3604	-22.5403	-60.6283	33.5696	-94.1978	-27.0587	-59.9162	33.7046	-93.6208	-26.2116
								-54.43	-34.078	11.4278	-45.5057	-22.6502	-61.1369	34.4303	-95.5672	-26.7066	-60.3231	34.5815	-94.9046	-25.7416
								-54.39	-31.5348	10.7967	-42.3315	-20.7381	-59.2041	33.8511	-93.0552	-25.353	-58.8989	33.9053	-92.8042	-24.9936
								-54.35	-32.8573	9.9961	-42.8534	-22.8611	-59.611	33.9905	-93.6015	-25.6205	-59.0007	34.1003	-93.1009	-24.9004
								-54.31	-32.959	10.0254	-42.9844	-22.9336	-61.5438	34.0557	-95.5995	-27.4881	-60.1196	34.3235	-94.4432	-25.7961
								-54.27	-33.7728	10.1957	-43.9685	-23.5771	-62.1541	33.5673	-95.7214	-28.5869	-60.8317	33.7937	-94.6254	-27.038
								-54.23	-33.4676	10.5191	-43.9867	-22.9485	-59.2041	32.8234	-92.0275	-26.3807	-58.7972	32.8819	-91.6791	-25.9153
								-54.19	-31.84	10.565	-42.405	-21.275	-61.1369	34.3314	-95.4682	-26.8055	-60.8317	34.3741	-95.2058	-26.4576
								-54.15	-29.8055	10.6096	-40.4151	-19.1959	-63.2731	35.1146	-98.3878	-28.1585	-63.1714	35.1302	-98.3016	-28.0412
								-54.11	-30.3141	11.5082	-41.8223	-18.8059	-62.9679	33.6622	-96.6301	-29.3057	-63.68	33.5426	-97.2226	-30.1374
								-54.07	-31.84	11.7588	-43.5988	-20.0813	-62.8662	34.1913	-97.0575	-28.6749	-62.2559	34.299	-96.5549	-27.9569
								-54.03	-28.89	10.5606	-39.4506	-18.3293	-64.1886	34.3299	-98.5186	-29.8587	-63.1714	34.4971	-97.6685	-28.6743
								-53.99	-31.4331	10.503	-41.9361	-20.9302	-62.8662	33.9698	-96.836	-28.8964	-62.2559	34.0607	-96.3165	-28.1952
								-53.95	-33.2642	11.2364	-44.5005	-22.0278	-59.2041	33.5531	-92.7572	-25.651	-60.1196	33.4087	-93.5283	-26.7109
								-53.91	-32.3486	10.9046	-43.2533	-21.444	-59.611	35.3402	-94.9512	-24.2708	-59.5093	35.3568	-94.8661	-24.1525
								-53.87	-31.5348	9.7652	-41.3	-21.7696	-59.3058	35.1623	-94.4681	-24.1436	-58.8989	35.2326	-94.1315	-23.6663
								-53.83	-34.2814	10.8171	-45.0985	-23.4643	-58.7972	33.7522	-92.5494	-25.045	-57.9834	33.8922	-91.8756	-24.0912
								-53.79	-33.1624	10.83	-43.9924	-22.3324	-61.5438	33.8832	-95.427	-27.6606	-60.4248	34.0818	-94.5066	-26.343
								-53.75	-30.4159	9.6678	-40.0836	-20.7481	-63.4766	34.2697	-97.7462	-29.2069	-61.5438	34.6321	-96.1758	-26.9117
								-53.71	-30.6193	8.8594	-39.4788	-21.7599	-61.9507	32.8188	-94.7695	-29.1319	-60.6283	33.0781	-93.7063	-27.5502
								-53.67	-32.0435	9.5115	-41.555	-22.532	-60.1196	33.8862	-94.0059	-26.2334	-59.5093	34.0004	-93.5097	-25.5089
								-53.63	-31.84	10.4457	-42.2857	-21.3944	-57.8817	34.2926	-92.1743	-23.589	-56.9661	34.4538	-91.42	-22.5123
								-53.59	-31.84	10.856	-42.6961	-20.984	-56.661	32.8644	-89.5254	-23.7965	-54.8299	33.1646	-87.9945	-21.6653
								-53.55	-30.2124	11.0323	-41.2447	-19.1801	-59.7127	33.1814	-92.8942	-26.5313	-57.7799	33.4488	-91.2287	-24.3312
								-53.51	-29.8055	10.9823	-40.7878	-18.8232	-60.4248	33.7247	-94.1495	-26.7001	-59.8145	33.8119	-93.6263	-26.0026
								-53.47	-32.3486	10.7856	-43.1342	-21.5631	-57.8817	32.4752	-90.3569	-25.4064	-58.1868	32.4309	-90.6178	-25.7559
								-53.43	-32.8573	10.3213	-43.1785	-22.536	-57.6782	32.6268	-90.305	-25.0514	-57.9834	32.5785	-90.5619	-25.4049
								-53.39	-33.6711	10.9313	-44.6023	-22.7398	-58.7972	32.7491	-91.5463	-26.0481	-59.1024	32.7	-91.8024	-26.4023
								-53.35	-34.3831	11.5351	-45.9183	-22.848	-56.9661	32.5414	-89.5075	-24.4247	-57.7799	32.4221	-90.2021	-25.3578
								-53.31	-32.2469	10.7849	-43.0318	-21.462	-58.2886	32.5529	-90.8415	-25.7357	-57.2713	32.6962	-89.9676	-24.5751
								-53.27	-32.5521	11.0401	-43.5922	-21.512	-60.0179	33.8286	-93.8465	-26.1893	-58.6955	34.0368	-92.7322	-24.6587
								-53.23	-35.6038	11.0603	-46.6641	-24.5435	-57.6782	32.7552	-90.4334	-24.923	-57.373	32.806	-90.1791	-24.567
								-53.19	-34.8918	10.6935	-45.5853	-24.1982	-57.6782	31.7761	-89.4543	-25.9021	-56.5592	31.9779	-88.5371	-24.5814
								-53.15	-31.6366	10.0876	-41.7242	-21.5489	-61.6455	33.2198	-94.8653	-28.4257	-59.5093	33.6623	-93.1716	-25.8469
								-53.11	-32.0435	10.6544	-42.6978	-21.3891	-61.0352	33.176	-94.2112	-27.8591	-59.1024	33.5151	-92.6174	-25.5873
								-53.07	-32.1452	10.1676	-42.3128	-21.9775	-58.0851	33.7451	-91.8302	-24.34	-56.5592	33.9675	-90.5267	-22.5918
								-53.03	-31.6366	10.3357	-41.9723	-21.3009	-57.373	34.8784	-92.2515	-22.4946	-57.373	34.8784	-92.2515	-22.4946
								-52.99	-34.3831	10.7644	-45.1476	-23.6187	-57.9834	34.5652	-92.5486	-23.4182	-57.8817	34.5815	-92.4631	-23.3002
								-52.95	-33.4676	10.4978	-43.9654	-22.9698	-58.0851	33.4973	-91.5824	-24.5878	-58.3903	33.4517	-91.842	-24.9386
								-52.91	-31.3314	9.802	-41.1334	-21.5294	-62.1541	33.8359	-95.99	-28.3183	-61.5438	33.9377	-95.4815	-27.606
								-52.87	-32.4504	9.2865	-41.7368	-23.1639	-62.6628	32.5258	-95.1885	-30.137	-61.3403	32.7389	-94.0792	-28.6015
								-52.83	-32.959	9.8907	-42.8497	-23.0683	-60.2214	32.8298	-93.0511	-27.3916	-59.5093	32.937	-92.4463	-26.5722
								-52.79	-34.6883	11.0903	-45.7786	-23.598	-58.8989	33.6431	-92.5421	-25.2558	-58.492	33.7098	-92.2018	-24.7823
								-52.75	-33.2642	10.8106	-44.0747	-22.4536	-59.611	32.6633	-92.2743	-26.9477	-58.1868	32.9257	-91.1125	-25.2612
								-52.71	-32.0435	10.4067	-42.4502	-21.6367	-60.0179	32.1065	-92.1244	-27.9114	-57.7799	32.5082	-90.2881	-25.2718
								-52.67	-32.4504	10.0469	-42.4973	-22.4034	-61.7472	33.3032	-95.0504	-28.444	-60.4248	33.5523	-93.9771	-26.8725
								-52.63	-33.2642	10.3193	-43.5834	-22.9449	-60.9334	33.8828	-94.8162	-27.0506	-60.2214	34.0102	-94.2316	-26.2111
								-52.59	-31.7383	9.3525	-41.0908	-22.3858	-58.492	33.1012	-91.5933	-25.3908	-58.8989	33.0334	-91.9323	-25.8655
								-52.55	-31.84	10.1343	-41.9743	-21.7057	-57.6782	33.2892	-90.9674	-24.3891	-57.5765	33.3052	-90.8817	-24.2713
								-52.51	-33.2642	10.659	-43.9232	-22.6051	-59.7127	33.5036	-93.2163	-26.2091	-59.5093	33.5367	-93.046	-25.9726
								-52.47	-30.8228	10.0102	-40.833	-20.8126	-60.4248	32.7591	-93.1839	-27.6657	-60.0179	32.8282	-92.8461	-27.1897
								-52.43	-33.0607	9.6072	-42.6679	-23.4535	-60.1196	32.2031	-92.3227	-27.9165	-59.8145	32.256	-92.0704	-27.5585
								-52.39	-32.8573	9.257	-42.1143	-23.6003	-60.6283	31.9635	-92.5917	-28.6648	-60.9334	31.9132	-92.8467	-29.0202
								-52.35	-33.7728	9.8349	-43.6077	-23.9379	-57.1696	31.9445	-89.1141	-25.2251	-58.2886	31.7683	-90.0569	-26.5203
								-52.31	-33.5693	10.5939	-44.1632	-22.9754	-54.423	31.3115	-85.7345	-23.1116	-54.9316	31.2339	-86.1655	-23.6978
								-52.27	-32.0435	10.0597	-42.1032	-21.9838	-55.3385	32.2073	-87.5459	-23.1312	-55.0334	32.2581	-87.2914	-22.7753
								-52.23	-34.3831	9.497	-43.8802	-24.8861	-57.7799	33.4068	-91.1867	-24.3731	-57.1696	33.5163	-90.6859	-23.6533
								-52.19	-34.5866	9.3601	-43.9466	-25.2265	-58.3903	33.0657	-91.456	-25.3246	-58.0851	33.1196	-91.2048	-24.9655
								-52.15	-33.6711	10.5026	-44.1736	-23.1685	-57.4748	31.3051	-88.7799	-26.1697	-57.0679	31.3857	-88.4535	-25.6822
								-52.11	-32.2469	10.0197	-42.2666	-22.2272	-56.7627	31.1722	-87.9349	-25.5905	-56.8644	31.1512	-88.0156	-25.7132
								-52.07	-32.8573	9.6266	-42.4838	-23.2307	-56.1523	32.7272	-88.8796	-23.4251	-55.9489	32.7658	-88.7147	-23.1831
								-52.03	-33.2642	9.4197	-42.6838	-23.8445	-58.2886	33.431	-91.7196	-24.8576	-56.8644	33.6917	-90.5561	-23.1727
								-51.99	-32.1452	8.4612	-40.6064	-23.684	-57.373	32.3071	-89.6802	-25.0659	-55.3385	32.6766	-88.0151	-22.662
								-51.95	-33.5693	9.9007	-43.4701	-23.6686	-55.8472	32.1344	-87.9816	-23.7128	-54.1178	32.4194	-86.5373	-21.6984
								-51.91	-33.9762	11.0401	-45.0163	-22.9362	-58.492	32.8247	-91.3168	-25.6673	-56.3558	33.1928	-89.5485	-23.163
								-51.87	-34.078	11.1104	-45.1884	-22.9675	-57.9834	33.6506	-91.634	-24.3328	-54.8299	34.1831	-89.013	-20.6468
								-51.83	-33.2642	10.03	-43.2942	-23.2341	-56.2541	33.1511	-89.4052	-23.103	-53.5075	33.5873	-87.0948	-19.9202
								-51.79	-33.7728	9.5153	-43.2881	-24.2575	-57.5765	31.9277	-89.5042	-25.6488	-55.4403	32.2858	-87.726	-23.1545
								-51.75	-34.3831	10.1285	-44.5116	-24.2547	-58.6955	32.6103	-91.3058	-26.0852	-56.661	32.9399	-89.6009	-23.721
								-51.71	-31.9417	10.652	-42.5937	-21.2898	-58.6955	33.0476	-91.743	-25.6479	-57.1696	33.297	-90.4666	-23.8726
								-51.67	-30.9245	9.6989	-40.6233	-21.2256	-59.3058	32.5516	-91.8574	-26.7542	-57.2713	32.8818	-90.1531	-24.3895
								-51.63	-31.6366	9.3968	-41.0334	-22.2398	-58.6955	31.914	-90.6095	-26.7815	-55.7454	32.3761	-88.1216	-23.3693
								-51.59	-31.84	9.1341	-40.9741	-22.7059	-59.5093	32.8974	-92.4067	-26.6119	-56.8644	33.3587	-90.2231	-23.5057
								-51.55	-33.2642	9.3602	-42.6243	-23.904	-61.0352	32.7337	-93.7688	-28.3015	-58.6955	33.1549	-91.8503	-25.5406
								-51.51	-31.6366	9.2677	-40.9043	-22.3688	-58.5938	31.7758	-90.3696	-26.8179	-57.4748	31.984	-89.4588	-25.4908
								-51.47	-32.8573	9.4258	-42.2831	-23.4314	-55.9489	31.1975	-87.1464	-24.7514	-55.542	31.2744	-86.8164	-24.2676
								-51.43	-32.6538	9.1332	-41.787	-23.5206	-56.1523	32.7833	-88.9357	-23.369	-55.6437	32.8818	-88.5255	-22.7619
								-51.39	-31.7383	8.8167	-40.555	-22.9216	-56.0506	32.6852	-88.7358	-23.3654	-55.1351	32.8577	-87.9928	-22.2774
								-51.35	-29.5003	9.2358	-38.7362	-20.2645	-55.8472	31.2385	-87.0857	-24.6086	-54.8299	31.4472	-86.2771	-23.3827
								-51.31	-30.4159	9.6188	-40.0347	-20.797	-55.1351	30.5398	-85.6749	-24.5953	-54.5247	30.6636	-85.1883	-23.8612
								-51.27	-29.7038	9.9016	-39.6054	-19.8022	-54.423	31.493	-85.916	-22.9301	-54.5247	31.4737	-85.9985	-23.051
								-51.23	-30.4159	9.6098	-40.0256	-20.8061	-56.7627	31.7676	-88.5303	-24.9951	-55.4403	32.0177	-87.458	-23.4225
								-51.19	-29.2969	9.7986	-39.0955	-19.4982	-56.0506	30.384	-86.4346	-25.6666	-54.3213	30.7288	-85.0501	-23.5924
								-51.15	-30.4159	9.8384	-40.2542	-20.5775	-56.4575	30.4511	-86.9086	-26.0064	-54.423	30.8387	-85.2617	-23.5843
								-51.11	-30.721	10.3636	-41.0846	-20.3574	-58.2886	30.1791	-88.4677	-28.1095	-56.5592	30.5309	-87.0901	-26.0284
								-51.07	-29.5003	8.9892	-38.4895	-20.5111	-56.7627	29.8798	-86.6425	-26.8829	-55.9489	30.0401	-85.989	-25.9088
								-51.03	-29.8055	9.3371	-39.1426	-20.4684	-55.6437	29.013	-84.6567	-26.6308	-55.4403	29.0498	-84.49	-26.3905
								-50.99	-30.009	9.4364	-39.4453	-20.5726	-57.0679	29.5529	-86.6208	-27.5149	-55.6437	29.8126	-85.4563	-25.8311
								-50.95	-30.8228	9.6141	-40.4368	-21.2087	-57.0679	30.662	-87.7299	-26.4059	-55.542	30.9146	-86.4566	-24.6274
								-50.91	-30.009	8.9653	-38.9743	-21.0436	-54.8299	30.0396	-84.8695	-24.7904	-52.9989	30.3234	-83.3223	-22.6754
								-50.87	-30.4159	9.5176	-39.9334	-20.8983	-52.592	29.0865	-81.6784	-23.5055	-51.6764	29.2356	-80.9121	-22.4408
								-50.83	-31.4331	9.5584	-40.9915	-21.8747	-52.592	30.5243	-83.1162	-22.0677	-53.1006	30.4385	-83.5391	-22.662
								-50.79	-32.8573	9.2771	-42.1344	-23.5802	-54.7282	30.0211	-84.7492	-24.7071	-55.1351	29.9448	-85.0799	-25.1902
								-50.75	-30.9245	8.3296	-39.254	-22.5949	-54.7282	28.7097	-83.4379	-26.0184	-55.0334	28.6469	-83.6802	-26.3865
								-50.71	-30.1107	9.014	-39.1247	-21.0966	-52.0833	29.7802	-81.8635	-22.3031	-52.4902	29.7006	-82.1908	-22.7897
								-50.67	-30.6193	9.8686	-40.4879	-20.7507	-51.1678	30.0928	-81.2606	-21.075	-51.1678	30.0928	-81.2606	-21.075
								-50.63	-32.6538	9.0896	-41.7434	-23.5642	-52.3885	28.8266	-81.2151	-23.5619	-53.1006	28.709	-81.8096	-24.3916
								-50.59	-31.9417	8.8261	-40.7678	-23.1156	-53.8127	28.33	-82.1426	-25.4827	-54.3213	28.2486	-82.5699	-26.0727
								-50.55	-31.84	9.0768	-40.9168	-22.7632	-56.7627	29.5051	-86.2678	-27.2576	-55.8472	29.6477	-85.4949	-26.1994
								-50.51	-31.3314	9.2694	-40.6008	-22.062	-56.7627	29.4937	-86.2564	-27.269	-55.1351	29.7464	-84.8815	-25.3887
								-50.47	-28.9917	9.4893	-38.481	-19.5024	-53.8127	27.9136	-81.7262	-25.8991	-51.8799	28.1918	-80.0717	-23.6881
								-50.43	-28.9917	9.1169	-38.1086	-19.8748	-53.8127	28.9363	-82.7489	-24.8764	-52.2868	29.1378	-81.4246	-23.149
								-50.39	-31.4331	8.8135	-40.2466	-22.6196	-53.7109	28.542	-82.2529	-25.1689	-53.7109	28.542	-82.2529	-25.1689
								-50.35	-31.1279	9.8593	-40.9872	-21.2687	-54.1178	26.9983	-81.1161	-27.1196	-54.8299	26.8635	-81.6934	-27.9664
								-50.31	-30.9245	9.989	-40.9135	-20.9355	-54.0161	26.4444	-80.4605	-27.5717	-53.7109	26.5073	-80.2183	-27.2036
								-50.27	-29.8055	9.9999	-39.8054	-19.8056	-51.6764	27.5794	-79.2558	-24.0971	-50.8626	27.7374	-78.6	-23.1252
								-50.23	-31.2297	10.7225	-41.9522	-20.5071	-48.9299	27.1477	-76.0775	-21.7822	-47.9126	27.327	-75.2396	-20.5856
								-50.19	-30.3141	10.3132	-40.6273	-20.001	-48.8281	25.7705	-74.5987	-23.0576	-48.116	25.9149	-74.0309	-22.2012
								-50.15	-31.1279	10.2326	-41.3605	-20.8954	-52.0833	26.3484	-78.4317	-25.735	-51.2695	26.52	-77.7895	-24.7495
								-50.11	-31.4331	9.5791	-41.0123	-21.854	-52.1851	26.7544	-78.9394	-25.4307	-50.354	27.1112	-77.4652	-23.2428
								-50.07	-31.0262	9.4508	-40.477	-21.5754	-51.6764	25.05	-76.7265	-26.6264	-48.5229	25.591	-74.114	-22.9319
								-50.03	-34.2814	9.4166	-43.698	-24.8648	-51.2695	25.6662	-76.9358	-25.6033	-49.8454	25.9212	-75.7666	-23.9242
								-49.99	-33.3659	9.3918	-42.7577	-23.9741	-51.5747	26.0512	-77.6259	-25.5235	-50.5575	26.2254	-76.7829	-24.332
								-49.95	-31.9417	10.4697	-42.4114	-21.472	-50.6592	25.9472	-76.6064	-24.7119	-50.2523	26.0097	-76.262	-24.2426
								-49.91	-30.6193	10.308	-40.9273	-20.3113	-51.2695	26.1128	-77.3823	-25.1568	-49.9471	26.3063	-76.2534	-23.6408
								-49.87	-29.2969	10.2229	-39.5197	-19.074	-50.354	26.1255	-76.4795	-24.2285	-49.5402	26.2311	-75.7713	-23.3091
								-49.83	-28.7882	9.481	-38.2692	-19.3073	-51.1678	25.6882	-76.856	-25.4796	-49.3368	25.9594	-75.2962	-23.3773
								-49.79	-29.7038	9.6835	-39.3873	-20.0203	-49.7437	24.7544	-74.498	-24.9893	-48.116	24.9953	-73.1114	-23.1207
								-49.75	-30.6193	9.8963	-40.5156	-20.723	-51.6764	26.0969	-77.7734	-25.5795	-50.8626	26.2336	-77.0962	-24.629
								-49.71	-30.6193	8.9265	-39.5458	-21.6928	-53.6092	26.3666	-79.9758	-27.2426	-53.5075	26.3842	-79.8917	-27.1233
								-49.67	-29.8055	8.9084	-38.7139	-20.8971	-53.5075	26.1454	-79.6529	-27.3621	-53.5075	26.1454	-79.6529	-27.3621
								-49.63	-30.2124	9.8979	-40.1103	-20.3145	-53.2023	26.4682	-79.6705	-26.7342	-51.9816	26.6598	-78.6414	-25.3218
								-49.59	-31.84	9.5515	-41.3915	-22.2886	-53.6092	26.6761	-80.2853	-26.9331	-50.8626	27.1135	-77.9761	-23.7492
								-49.55	-31.4331	8.1259	-39.559	-23.3072	-51.473	25.6936	-77.1666	-25.7793	-48.8281	26.1318	-74.9599	-22.6963
								-49.51	-33.5693	8.065	-41.6343	-25.5044	-51.2695	27.2402	-78.5097	-24.0293	-49.7437	27.5073	-77.2509	-22.2364
								-49.47	-33.8745	8.2277	-42.1022	-25.6468	-50.9644	27.6329	-78.5973	-23.3314	-49.6419	27.8709	-77.5129	-21.771
								-49.43	-28.5848	7.968	-36.5528	-20.6168	-52.2868	26.1188	-78.4056	-26.168	-50.2523	26.4777	-76.7299	-23.7746
								-49.39	-28.1779	9.3438	-37.5217	-18.8341	-52.9989	26.7189	-79.7178	-26.2799	-51.473	26.9969	-78.4699	-24.4761
								-49.35	-30.1107	10.1603	-40.271	-19.9504	-52.2868	26.8821	-79.1689	-25.4047	-52.3885	26.8644	-79.253	-25.5241
								-49.31	-29.1952	9.2677	-38.4629	-19.9274	-50.354	26.1065	-76.4605	-24.2475	-51.0661	25.981	-77.0471	-25.085
								-49.27	-29.0934	8.1654	-37.2589	-20.928	-50.6592	27.5701	-78.2292	-23.0891	-51.1678	27.4913	-78.6591	-23.6765
								-49.23	-30.5176	9.0035	-39.521	-21.5141	-50.0488	27.9258	-77.9747	-22.123	-50.4557	27.8629	-78.3187	-22.5928
								-49.19	-29.5003	9.5453	-39.0456	-19.955	-49.5402	25.8583	-75.3985	-23.6819	-50.0488	25.7739	-75.8227	-24.2749
								-49.15	-29.1952	9.624	-38.8191	-19.5712	-51.9816	26.1927	-78.1744	-25.7889	-52.0833	26.1729	-78.2563	-25.9104
								-49.11	-28.89	10.7367	-39.6267	-18.1533	-52.1851	26.3428	-78.5278	-25.8423	-52.592	26.2619	-78.8538	-26.3301
								-49.07	-28.0762	9.7783	-37.8545	-18.2978	-49.235	25.981	-75.2161	-23.254	-49.8454	25.8656	-75.711	-23.9798
								-49.03	-28.5848	8.477	-37.0618	-20.1078	-49.8454	27.4706	-77.316	-22.3747	-49.8454	27.4706	-77.316	-22.3747
								-48.99	-29.7038	9.0594	-38.7632	-20.6444	-49.9471	27.2107	-77.1578	-22.7364	-48.9299	27.4108	-76.3406	-21.5191
								-48.95	-30.5176	10.1203	-40.6379	-20.3973	-48.0143	25.5152	-73.5295	-22.4992	-46.5902	25.7829	-72.3731	-20.8073
								-48.91	-30.1107	10.8837	-40.9944	-19.2269	-49.0316	26.638	-75.6696	-22.3935	-47.8109	26.8627	-74.6736	-20.9482
								-48.87	-28.5848	10.1905	-38.7753	-18.3943	-49.8454	27.3955	-77.2409	-22.4499	-50.9644	27.1949	-78.1593	-23.7694
								-48.83	-29.3986	9.6085	-39.0071	-19.7901	-50.1506	26.5483	-76.6988	-23.6023	-51.6764	26.2809	-77.9573	-25.3955
								-48.79	-31.3314	9.9753	-41.3067	-21.3561	-49.6419	27.5614	-77.2033	-22.0806	-51.3713	27.2746	-78.6458	-24.0967
								-48.75	-31.6366	9.8636	-41.5001	-21.773	-49.9471	26.9383	-76.8854	-23.0088	-50.9644	26.7734	-77.7377	-24.191
								-48.71	-30.1107	9.7257	-39.8364	-20.385	-48.6247	25.5035	-74.1282	-23.1212	-49.5402	25.3412	-74.8814	-24.199
								-48.67	-30.2124	9.8514	-40.0638	-20.361	-49.8454	26.6697	-76.5151	-23.1757	-50.5575	26.5464	-77.1038	-24.0111
								-48.63	-30.009	9.8194	-39.8284	-20.1895	-51.7782	27.4918	-79.2699	-24.2864	-52.9989	27.2477	-80.2465	-25.7512
								-48.59	-29.5003	9.0703	-38.5707	-20.43	-52.8971	26.4133	-79.3105	-26.4838	-53.304	26.321	-79.6251	-26.983
								-48.55	-27.771	9.3906	-37.1616	-18.3804	-52.4902	26.7159	-79.2062	-25.7743	-51.9816	26.8274	-78.809	-25.1542
								-48.51	-28.7882	9.5904	-38.3786	-19.1979	-50.1506	27.3009	-77.4515	-22.8496	-50.354	27.2615	-77.6155	-23.0925
								-48.47	-29.2969	9.1729	-38.4698	-20.124	-47.404	27.1194	-74.5234	-20.2845	-47.7091	27.0694	-74.7785	-20.6398
								-48.43	-29.7038	9.4735	-39.1772	-20.2303	-47.8109	26.3531	-74.164	-21.4578	-48.5229	26.2294	-74.7523	-22.2936
								-48.39	-28.6865	8.9301	-37.6166	-19.7565	-51.0661	27.8134	-78.8795	-23.2527	-52.2868	27.6055	-79.8923	-24.6813
								-48.35	-27.6693	8.9906	-36.6599	-18.6787	-53.8127	27.7091	-81.5217	-26.1036	-54.7282	27.5375	-82.2657	-27.1907
								-48.31	-30.2124	10.1531	-40.3655	-20.0593	-51.8799	26.2759	-78.1557	-25.604	-51.8799	26.2759	-78.1557	-25.604
								-48.27	-32.2469	9.7877	-42.0347	-22.4592	-48.0143	26.3893	-74.4037	-21.625	-48.0143	26.3893	-74.4037	-21.625
								-48.23	-31.2297	9.9874	-41.2171	-21.2422	-50.2523	27.2419	-77.4941	-23.0104	-50.8626	27.1354	-77.9981	-23.7272
								-48.19	-30.721	9.7014	-40.4224	-21.0196	-51.1678	27.4312	-78.599	-23.7366	-52.4902	27.2042	-79.6944	-25.2861
								-48.15	-28.9917	9.0045	-37.9962	-19.9872	-49.7437	26.7344	-76.4781	-23.0093	-51.473	26.4213	-77.8943	-25.0517
								-48.11	-29.1952	9.5748	-38.77	-19.6203	-51.8799	26.5022	-78.3821	-25.3777	-52.0833	26.4655	-78.5488	-25.6179
								-48.07	-31.2297	10.0321	-41.2617	-21.1976	-52.1851	27.6361	-79.8211	-24.549	-52.0833	27.6527	-79.736	-24.4307
								-48.03	-31.5348	9.6976	-41.2324	-21.8373	-49.9471	28.3707	-78.3178	-21.5764	-50.354	28.3108	-78.6648	-22.0432
								-47.99	-29.7038	8.3206	-38.0244	-21.3832	-50.5575	28.1179	-78.6754	-22.4396	-51.1678	28.0215	-79.1893	-23.1463
								-47.95	-27.2624	8.6139	-35.8763	-18.6485	-51.7782	26.6952	-78.4734	-25.083	-53.4058	26.4021	-79.8079	-27.0037
								-47.91	-29.2969	9.5066	-38.8035	-19.7903	-52.2868	26.4415	-78.7283	-25.8453	-53.5075	26.2284	-79.7359	-27.2791
								-47.87	-31.7383	9.8957	-41.634	-21.8426	-53.4058	26.9214	-80.3272	-26.4844	-54.423	26.7301	-81.1531	-27.693
								-47.83	-31.9417	8.8289	-40.7706	-23.1128	-52.2868	27.2733	-79.5601	-25.0135	-52.0833	27.3074	-79.3908	-24.7759
[truncated: 3,697 more rows]

## Sheet: Figure 2f
	Y524F								Y524F
[truncated: 5,012 more rows]

## Sheet: Figure 2g
	Y524W								Y524W
[truncated: 5,011 more rows]

## Sheet: Figure 2h
	F520A								F520A
[truncated: 5,012 more rows]

## Sheet: Figure 2i
	F520W								F520W
[truncated: 5,013 more rows]

## Sheet: Figure 2j
	F520Y								F520Y
[truncated: 5,012 more rows]

## Sheet: Figure 2k
Time (s)	WT							Mean	SEM	n		F520Y							Mean	SEM	n		F520W							Mean	SEM	n		Y524F							Mean	SEM	n
[truncated: 61 more rows]

[truncated: 31 more sheets: Figure 2l, Figure 4e, Figure 4f, Figure 5m, Figure 5n, Figure 5o, Suppl Fig 4b, Suppl Fig 4c, Suppl Fig 4d, Suppl Fig 4e, Suppl Fig 4f, Suppl Fig 4g, Suppl Fig 4h, Suppl Fig 4i, Suppl Fig 4j, Suppl Fig 4k, Suppl Fig 4l, Suppl Fig 5a, Suppl Fig 5b, Suppl Fig 5c …]
